# Supplementary material for: Aberrant MET activation impairs perinuclear actin cap organization with YAP1 cytosolic relocation
Source: Commun Biol. 2023 Oct 14;6:1044. doi: 10.1038/s42003-023-05411-y (PMC10576810; doi:10.1038/s42003-023-05411-y)
Supplement: Supplementary file 3 — Supplementary Data 1 [file 42003_2023_5411_MOESM3_ESM.xlsx]

## Sheet: Figure 1
Fig. 1c - normalized cell count of MET+ and MET-KO cells							Fig. 1e - area of MET+ and MET-KO cells				Fig. 1f - perimeter of MET+ and MET-KO cells				Fig. 1g - lenght/width ratio of MET+ and MET-KO cells					Fig. 1h - sphericity of MET+ and MET-KO cells
quantified with Phasefocus LivecyteTM							quantified with Phasefocus LivecyteTM				quantified with Phasefocus LivecyteTM				quantified with Phasefocus LivecyteTM					quantified with Phasefocus LivecyteTM
Time (h)	MET+		MET-KO				MET+	MET-KO			MET+	MET-KO			MET+	MET-KO				MET+	MET-KO
0	1	1	1	1			240.71	681.44			49.47	89.83			1.08323	1.31105				0.598	0.445
4	1.1442	1.0625	1.088	1.04167			218.67	679.75			45.56	101.55			1.09078	1.52649				0.828	0.381
8	1.2648	1.15625	1.2	1.16667			300.04	1020.47			54.68	114.57			1.07683	1.5				0.828	0.319
12	1.3664	1.0625	1.312	1.54167			123.74	489.89			35.15	71.6			1.12488	1.01466				0.616	0.559
16	1.6619	1.59375	1.4533	1.54167			303.43	505.15			54.68	87.23			1	1.62701				0.786	0.512
20	1.773	1.65625	1.5253	1.29167			298.34	556			52.07	78.11			1	1.37528				0.808	0.557
24	1.9243	1.875	1.64	1.375			376.32	193.24			65.09	42.96			1.13371	1				0.752	0.551
28	2.1466	2.28125	1.7947	1.66667				362.76				63.79			1.0899	1.52601				0.224	0.579
32	2.3097	1.96875	1.9627	1.625			300.04	796.71			53.38	113.27			1.19814	1.38223				0.793	0.372
36	2.5059	2.25	2.1307	1.70833			128.83	274.61			39.05	50.77			1.35545	1.07683				0.587	0.715
40	2.669	2.8125	2.2587	1.83333			293.26	335.63			53.38	63.79			1	1.26124				0.75	0.629
44	2.8558	3	2.4267	2.04167			398.35	489.89			69	101.55			1.50055	1.50559				0.713	0.566
48	3.026	3.6875	2.672	2.08333			386.49	769.59			75.51	92.44			1.52554	1.04306				0.525	0.408
							272.91	898.42			54.68	209.61			1.33355	2.46786				0.798	0.294
							196.63	472.94			46.87	79.42			1.10069	1.90005				0.834	0.495
							225.45	1044.21			53.38	140.61			1.08323	2.01116				0.702	0.348
							328.85	801.8			61.19	101.55			1.33391	1.38893				0.662	0.461
							342.42	320.38			58.58	58.58			1.06711	1.12507				0.751	0.599
							540.75	517.02			102.85	79.42			1.7379	1.60876				0.491	0.47
							417	686.53			67.7	119.78			1.42865	2.27951				0.74	0.408
							359.37	411.92			62.49	62.49			1.06711	1.04346				0.782	0.639
							296.65	318.68			54.68	61.19			1.15366	1.39407				0.812	0.66
							415.31	844.18			78.11	109.36			1.89883	1.67373				0.676	0.393
							271.22	691.62			57.28	91.13			1.41677	2				0.762	0.437
							291.56	1015.39			54.68	122.38			1.07683	1.31466				0.835	0.248
							171.21	774.68			40.36	109.36			1.10069	1.51176				0.706	0.455
							383.1	528.88			65.09	78.11			1.3959	1.39164				0.71	0.549
							228.84	628.9			52.07	96.34			1.57154	2.31469				0.788	0.457
							198.33	996.74			48.17	161.44			1.30054					0.725	0.307
							306.82	688.23			75.51	113.27			1.29954	1.05271				0.555	0.425
							288.17	617.03			61.19	85.93			1.17533	1.14269				0.809	0.522
							411.92	1332.38			67.7	134.1			1.02971	1				0.667	0.291
							427.17	856.05			69	109.36			1.359	1.24117				0.701	0.431
							340.72	476.33			65.09	76.81			2.01137	1				0.69	0.635
							172.9	1125.57			40.36	128.89			1.10069	1.63914				0.479	0.306
							201.72	344.11			45.56	62.49			1.1211	1.30792				0.798	0.613
							279.69	847.57			53.38	98.95			1.07683	1.42868				0.41	0.357
							422.09	337.33			67.7	58.58			1.4079	1.07135				0.808	0.692
							845.87	520.41			140.61	87.23			1.9005	1.07775				0.346	0.567
							162.73	1230.67			41.66	131.49			1.08663	1.61612				0.776	0.316
							284.78	756.03			57.28	96.34			1.15366	1.80035				0.764	0.435
							283.08	174.6			50.77	44.26			1.17439	1.33799				0.795	0.503
							272.91	700.09			50.77	108.06			1.0526	1.17862				0.783	0.385
							720.43	562.78			104.15	80.72			1.28732	1.15811				0.682	0.493
							355.98	232.23			78.11	49.47			1.50055	1.13542				0.703	0.407
							330.55	571.26			71.6	87.23			1.3573	1.03697				0.7	0.457
							327.16	557.7			55.98	80.72			1.23109	1.29838				0.78	0.445
							400.05	454.29			66.4	102.85			1.12482	2.70501				0.757	0.34
							813.67	600.08			106.76	84.62			1.73716	1.63201				0.68	0.471
							289.87	556			53.38	78.11			1.07683	1.28238				0.801	0.538
							306.82	169.51			58.58	42.96			1.42136	1.10069				0.736	0.554
							161.03	450.9			40.36	109.36			1.11102	1.67233				0.537	0.37
							308.51	413.61			55.98	76.81			1.15366	1.21658				0.762	0.513
							574.65	337.33			79.42	62.49			1.51346	1.10807				0.782	0.619
								333.94			148.42	59.89			1.0761	1.64665				0.184	0.613
							157.64	661.1			37.75	96.34			1.23161	1.62769				0.506	0.429
							198.33	808.58			45.56	97.64			1	1.40031				0.659	0.41
							588.21	1276.44			91.13	151.02			1.49569	1.43017				0.518	0.257
							184.77	1179.82			45.56	152.33			1.36499	1.26684				0.81	0.281
							444.12	718.74			72.91	138			1.46721	2.07154				0.643	0.38
							311.9	1842.62			61.19				1.38475	1.06675				0.685	0.228
							674.66	437.34			88.53	72.91			1.02845	1.64325				0.74	0.492
							293.26	447.51			57.28	84.62			1.01396	1.29417				0.677	0.591
							752.64	513.63			98.95	72.91			1.58304	1.11097				0.588	0.556
							228.84	339.02			49.47	58.58			1.21028	1.07135				0.476	0.725
							379.71	537.36			62.49	82.02			1.04543	1				0.772	0.58
							266.13	828.92			53.38	117.17			1.16645	1.79247				0.782	0.448
							254.27	732.3			49.47	96.34			1.16645	1.31105				0.859	0.437
							391.57	311.9			69	63.79			1.05874	1.90922				0.654	0.587
							430.56	698.4			75.51	88.53			1.31253	1.5771				0.583	0.399
							171.21	1501.9			45.56				1.78565					0.43	0.298
							428.87	276.3			78.11	74.21			1.5344	1.45152				0.517	0.507
							240.71	1823.97			50.77	169.25			1.27235	1.8656				0.771	0.252
								693.31				117.17			1.75768	1.21847				0.223	0.385
							415.31	825.53			69	128.89			1.0833	1.11732				0.653	0.388
							732.3	998.44			114.57	135.4			2.28659	1.3395				0.447	0.381
							498.37	1328.99			78.11	162.74			1.25012	1.72088				0.68	0.293
							122.05	327.16			32.54	72.91			1.08333	1.06241				0.616	0.678
							384.79	1242.54			65.09	170.55			1.16026	1.97414				0.72	0.288
							813.67	744.17			138	106.76			1.73708	1.79707				0.369	0.451
							1045.9	462.77			149.72	92.44			1.96181	1.03306				0.419	0.317
							432.26	1444.26			70.3	179.67			1.09267	1.35562				0.634	0.252
							413.61	884.86			65.09	115.87			1.23759	1.16011				0.701	0.362
							615.33	2156.22			102.85	217.43			1.15376	2.92062				0.509	0.231
							664.49	1615.47			92.44	201.8			1.90788	1.5435				0.47	0.226
							271.22	1052.68			59.89	130.19			1.55855	1.61101				0.714	0.299
							533.97	957.75			104.15	135.4			1.88709	2.45435				0.507	0.37
							364.45				67.7				1.58813	1.42266				0.634	0.295
							501.76	96.62			91.13	29.94			1.1026	1				0.631	0.662
							306.82	1308.65			61.19	186.18			1.30792	2.98501				0.752	0.32
							347.5	1008.61			65.09	171.86			1.3573	2.01201				0.719	0.416
							281.39	613.64			58.58	95.04			1.15287	1.62568				0.723	0.519
							535.66	900.12			83.32	152.33			1.15811	1.74116				0.536	0.336
							779.76	440.73			101.55	93.74			1.01852	1.77022				0.744	0.307
							679.75	720.43			92.44	109.36			1.2485	2.00044				0.537	0.439
							293.26	1796.85			55.98	264.3			1.4518	1.03926				0.645	0.243
							584.82	686.53			87.23	105.46			1.0212	1.85613				0.721	0.392
							669.58	822.14			101.55	109.36			1.48764	1.18398				0.579	0.479
							528.88	839.09			76.81	115.87			1.31445	1.78955				0.557	0.418
							367.84	942.5			65.09	123.68			1.75032	1.57937				0.648	0.355
							383.1	708.57			67.7	100.25			1.62749	1.1902				0.627	0.389
							340.72	515.32			57.28	83.32			1	1.52333				0.634	0.559
							401.75	661.1			70.3	114.57			1.05154	1.04342				0.655	0.431
							333.94	574.65			59.89	80.72			1.46158	1.37968				0.793	0.522
							384.79	742.47			61.19	114.57			1.22216	1.63906				0.804	0.358
							383.1	193.24			70.3	44.26			1.68439	1.10069				0.518	0.523
							225.45	362.76			50.77	66.4			1.2	1.83355				0.777	0.584
							305.12	805.19			57.28	111.97			1.07135	1.06803				0.655	0.32
							406.83	1552.75			65.09	209.61			1.26691	1.11884				0.755	0.21
							254.27	652.63			49.47	91.13			1.08323	1.18502				0.833	0.515
							276.3	1556.14			53.38	238.26			1.27761	1.62797				0.717	0.238
							279.69	813.67			52.07	123.68			1.07683	1.64177				0.818	0.438
							337.33	861.13			58.58	140.61			1.09344	2.16649				0.742	0.343
							300.04	478.03			52.07	98.95			1.15366	2.0919				0.792	0.496
							288.17	347.5			61.19	63.79			1.31561	1.75032				0.695	0.708
							247.49	756.03			50.77	111.97			1.25184	2.45182				0.799	0.389
							366.15	723.82			63.79	102.85			1.13371	1.75011				0.615	0.317
							244.1	228.84			54.68	52.07			1.08323	1.36313				0.69	0.694
							427.17	693.31			69	109.36			1.33749	1.32735				0.633	0.402
							216.97	388.18			45.56	71.6			1.09078	1.77305				0.847	0.55
							311.9	720.43			65.09	93.74			1.15366	1.22255				0.428	0.326
							239.01	984.88			48.17	123.68			1	1.76189				0.815	0.319
							327.16	1015.39			57.28	132.8			1.14325	1.14294				0.82	0.317
							615.33	630.59			92.44	93.74			1.28481	1.8562				0.674	0.332
								489.89			157.53	76.81			1.43338	1.0806				0.309	0.409
							695.01	1210.33			105.46	152.33			2.26593	2.06297				0.621	0.4
							237.32	525.49			48.17	85.93			1.08323	1.37484				0.909	0.414
							361.06	656.02			63.79	97.64			1.13371	1.58264				0.816	0.374
							640.76	1018.78			121.08	157.53			1.86143	1.64716				0.419	0.326
							284.78	1435.79			50.77	166.65			1.07683	2				0.756	0.337
							261.05	376.32			49.47	70.3			1.08323	1.20031				0.823	0.707
								733.99			165.35	102.85			1.91482	1.38727				0.273	0.338
							461.08	433.95			83.32	75.51			1.00572	1.77177				0.528	0.544
							318.68	483.11			63.79	82.02			1.0911	1.68198				0.448	0.537
							484.81	433.95			83.32	70.3			1.02016	1.64302				0.659	0.579
							218.67				46.87	243.47			1.2	1.65921				0.885	0.212
								674.66			158.84	138			1.04889	2.68604				0.452	0.265
							222.06	1091.67			46.87	140.61			1.10331	2.34626				0.855	0.2
							233.93	171.21			50.77	45.56			1.60108	1.47729				0.681	0.628
							208.5	488.2			44.26	85.93			1.12492	1.55556				0.728	0.533
							932.33	1545.97			105.46	149.72			1.36348	1.22738				0.664	0.234
							589.91	715.35			75.51	101.55			1.10554	1.35916				0.655	0.483
							401.75	1412.05			71.6	136.7			1.22752	1.02509				0.639	0.285
							564.48	1096.76			82.02	187.48			1.80366	2.13493				0.543	0.281
							594.99	398.35			82.02	66.4			1.65234	1.06241				0.776	0.72
							871.3	578.04			130.19	84.62			2.35236	1.79218				0.581	0.486
							254.27	727.21			49.47	96.34			1	1.49373				0.816	0.376
							220.36	564.48			48.17	92.44			1.09078	1.22754				0.647	0.506
							296.65	332.24			54.68	59.89			1.07135	1				0.728	0.614
							227.14	271.22			48.17	63.79			1	1.98442				0.801	0.399
								900.12			151.02	126.29			1.43918	1.61887				0.43	0.393
							474.64	352.59			105.46	63.79			1.34922	1.28595				0.53	0.788
							505.15	274.61			75.51	70.3			1.24072	2.90944				0.576	0.393
							644.15	559.39			87.23	88.53			1.17579	1.85822				0.723	0.477
							201.72	828.92			49.47	124.98			1.38084	2.70047				0.691	0.391
							598.38	957.75			118.48	126.29			1.04161	1.89697				0.461	0.313
							272.91	556			50.77	83.32			1.24968	1.70966				0.718	0.485
							294.95	472.94			57.28	76.81			1.62458	1.78158				0.803	0.608
							1047.6	335.63				62.49				1.46158				0.358	0.735
							620.42	795.02			96.34	97.64			1.76457	1.14806				0.438	0.415
							250.88	503.45			52.07	82.02			1.08323	2.15426				0.852	0.518
							437.34	210.19			70.3	44.26			1.3335	1.12027				0.667	0.758
								750.95			177.06	108.06			1.33298	2.3535				0.406	0.354
							672.97	725.52			102.85	111.97			1.04161	1.95746				0.509	0.404
							428.87	352.59			72.91	61.19			1.49733	1.29984				0.594	0.653
							169.51	305.12			42.96	57.28			1	1.21749				0.831	0.673
							206.8	428.87			46.87	74.21			1.50038	1.78959				0.77	0.488
								1283.22				141.91			1.4461	1.72813				0.324	0.287
								1174.73				118.48			1.43658	1.29806				0.26	0.341
							484.81	647.54			82.02	93.74			1.42935	1.70049				0.59	0.418
							240.71	76.28			46.87	27.34			1	1.16645				0.786	0.742
							494.98	806.89			75.51	118.48			1.51448	1.11593				0.672	0.423
							393.27	939.11			62.49	130.19			1.15702	1.40006				0.677	0.482
								423.78			174.46	66.4			1.13852	1.12482				0.455	0.591
							288.17	586.52			55.98	95.04			1.01173	1.70974				0.616	0.411
							437.34	252.57			83.32	48.17			1.29172	1.25828				0.288	0.772
								544.14			175.76	78.11			1.91579	1.47973				0.379	0.512
							218.67	476.33			48.17	74.21			1.09078	1.83745				0.831	0.516
							333.94	556			61.19	78.11			1.23109	1.05257				0.859	0.571
							784.85	676.36			113.27	101.55			1.76163	1.39795				0.663	0.365
							261.05	437.34			52.07	67.7			1.03695	1.38076				0.78	0.699
							367.84	1000.13			61.19	141.91			1.04543	1.81692				0.725	0.304
							696.7	552.61			113.27	82.02			2.21099	1.10554				0.448	0.489
							350.89	939.11			65.09	113.27			1.20031	1.0888				0.393	0.311
							611.94	418.7			101.55	71.6			2.31852	1.45047				0.506	0.557
							239.01	508.54			48.17	87.23			1.18156	1.15354				0.795	0.432
							822.14	413.61			100.25	79.42			1.40814	1.21731				0.502	0.558
							427.17	1169.65			74.21	115.87			1.93414	1.10551				0.605	0.517
							272.91	1154.39			63.79	148.42			1.55549	1.26665				0.689	0.333
							440.73	305.12			87.23	59.89				1.42636				0.516	0.594
							255.96	774.68			54.68	95.04			1.36313	1.52649				0.377	0.445
							347.5	350.89			59.89	67.7			1.0911	1.04362				0.72	0.617
							557.7				93.74	223.94			1.01712	1.04197				0.572	0.208
								167.81			173.16	41.66			1.69173	1				0.246	0.548
							569.56	1059.46			92.44	131.49			1.81303	1.06589				0.513	0.363
							866.22	925.55			145.82	106.76			1.33067	1.08926				0.3	0.478
							556	403.44			110.66	74.21			1.6502	2.09078				0.478	0.512
							330.55	1034.04			57.28	141.91			1.14325	2.67782				0.86	0.334
							188.16	405.14			46.87	80.72			1.65225	2.36396				0.843	0.503
							594.99	417			89.83	75.51			1.56019	1.0249				0.741	0.566
							1112.01	735.69				92.44			1.85734	1.60487				0.299	0.446
							623.81	278			109.36	53.38			1.12233	1.33355				0.423	0.769
							420.39	1184.9			84.62	144.51			1.31889	1.0744				0.499	0.35
							650.93	432.26			105.46	82.02			1.4155	1.07689				0.513	0.517
							466.16	155.95			72.91	44.26			1.05874	1.48358				0.685	0.763
							823.84	193.24			117.17	46.87			1.08021	1				0.661	0.584
							620.42	359.37			92.44	74.21			1.43745	1.35699				0.598	0.637
							622.11	405.14			96.34	72.91			1.40008	1.06241				0.503	0.582
							764.51	559.39			127.59	93.74			1.65103	1.91434				0.343	0.459
							294.95	895.03			57.28	126.29			1.11375	1.86708				0.742	0.417
							339.02	303.43			70.3	62.49			1.3097	1.38475				0.609	0.749
							220.36	893.34			46.87	126.29			1.09078	1.65465				0.788	0.43
							176.29	405.14			41.66	66.4			1	1				0.776	0.623
							435.65	308.51			75.51	59.89			1.78595	1				0.691	0.528
							662.8	586.52			98.95	97.64			1.66497	2.19278				0.508	0.396
							271.22	503.45			57.28	91.13			1.34074	2.7682				0.684	0.485
							476.33	147.47			83.32	40.36			1.3759	1.50048				0.65	0.509
							125.44	613.64			35.15	87.23			1.22137	1.13791				0.778	0.548
							261.05	476.33			52.07	83.32			1.60072	1.23543				0.705	0.571
							496.67	364.45			75.51	69			1.43735	1.26691				0.75	0.614
							335.63	1503.59			59.89	166.65			1.09519	1.21759				0.677	0.27
							394.96	783.15			74.21	105.46			1.61102	1.06256				0.393	0.41
							278	423.78			67.7	70.3			1.75296	1.09301				0.516	0.76
							269.52	354.28			55.98	65.09			1.23109	1.38249				0.854	0.573
							315.29	873			61.19	109.36			1.04759	1.73321				0.661	0.395
							1089.98	291.56			149.72	65.09				1.06711				0.265	0.693
							237.32	693.31			46.87	130.19			1.154	1.11376				0.593	0.309
							452.6	608.55			96.34	88.53			1.96011	1.8637				0.281	0.351
							220.36	467.86			45.56	74.21			1.09078	1.60316				0.808	0.554
							303.43	503.45			55.98	75.51			1	1.66152				0.817	0.505
							123.74	857.74			35.15	106.76			1.12488	1.13538				0.578	0.368
							301.73	372.93			54.68	59.89			1.07683	1.18168				0.811	0.599
							259.35	1050.99			49.47	136.7			1.08323	2.18729				0.897	0.31
							340.72	681.44			57.28	85.93			1	1.13723				0.839	0.433
								742.47				114.57			1.057	1.32088				0.221	0.347
							405.14	1067.94			76.81	117.17			1.27807	1.47829				0.629	0.306
							472.94	542.44			83.32	78.11			1.49976	1				0.626	0.51
							325.46	447.51			58.58	76.81			1	1.73307				0.687	0.557
							391.57	371.23			74.21	84.62			1.63851	1.47445				0.516	0.487
							201.72	186.46			45.56	44.26			1.05292	1				0.812	0.55
							215.28	400.05			46.87	71.6			1.18156	1.5719				0.767	0.535
							281.39	239.01			54.68	50.77			1.07683	1				0.803	0.722
							378.01	793.32			67.7	98.95			1.26691	1				0.632	0.379
							386.49	288.17			59.89	53.38			1.04543	1.07683				0.699	0.688
							572.96	362.76			111.97	59.89				1.32244				0.467	0.642
							440.73	635.68			70.3	141.91			1.7146	2.25743				0.705	0.454
							325.46	832.31			55.98	100.25			1.23109	1.07972				0.775	0.388
							623.81	783.15			89.83	184.88			1.70583	2.95224				0.506	0.313
							549.22	442.43			79.42	74.21			1.16859	1.96564				0.661	0.507
							367.84	455.99			67.7	84.62			1.125	1.82469				0.735	0.489
							172.9	455.99			40.36	71.6			1	1.00485				0.717	0.722
							237.32	310.21			46.87	54.68			1.11757	1				0.865	0.625
							381.4	772.98			69	131.49			1.38851	1.88027				0.674	0.357
							271.22	442.43			57.28	75.51			1.54539	1.96564				0.768	0.524
							735.69	291.56			121.08	58.58			1.77605	1.07135				0.423	0.599
							391.57	427.17			65.09	67.7			1.56261	1.18723				0.677	0.61
							313.6	340.72			67.7	62.49			1.24799	1.26359				0.749	0.625
							376.32	927.24			61.19	110.66			1.3573	1.25				0.784	0.363
							823.84	801.8			109.36	104.15			1.03589	1.80708				0.658	0.393
							186.46	796.71			42.96	109.36			1.20061	1.19993				0.451	0.278
							293.26	774.68			54.68	105.46			1.15366	1.62008				0.406	0.453
							191.55	457.69			48.17	72.91			1.07548	1				0.706	0.619
							328.85	630.59			59.89	100.25			1.2146	2.54822				0.749	0.451
							266.13	574.65			53.38	102.85			1.24968	1.11192				0.802	0.494
							200.02	1010.3			42.96	153.63			1.09078	2.47138				0.832	0.308
							296.65	650.93			53.38	88.53			1.06427	1.28818				0.777	0.503
								1284.92			128.89	124.98			1.33343	1.08186				0.287	0.297
							301.73	940.8			71.6	106.76			1.51326	1.24577				0.564	0.419
							313.6	472.94			65.09	78.11			1.22997	1.22217				0.745	0.612
							562.78	1079.8			85.93	126.29			2.12907	1.79043				0.75	0.33
							381.4	344.11			69	62.49			1	1.37299				0.674	0.613
							347.5	913.68			59.89	105.46			1.14325	1.30428				0.863	0.34
							1118.79	359.37			130.19	62.49			1.22788	1.14325				0.537	0.676
							366.15	559.39			67.7	84.62			1.83355	1.57994				0.674	0.533
							327.16	1205.25			63.79	124.98			1.40533	1.79158				0.679	0.328
							155.95	779.76			39.05	100.25			1.0996	1.88632				0.522	0.426
							281.39	791.63			52.07	110.66			1.07683	1.48305				0.824	0.348
							611.94	574.65			84.62	76.81			1.35291	1.04194				0.776	0.464
							152.56	194.94			36.45	45.56			1.15385	1.18841				0.535	0.439
							157.64	216.97			39.05	50.77			1.11102	1.18156				0.761	0.442
							493.28	630.59			75.51	89.83			1.69477	1.03214				0.604	0.433
							193.24	579.74			45.56	79.42			1.19471	1.38391				0.864	0.419
							396.66	354.28			66.4	89.83			1.7695	2.72696				0.699	0.383
							288.17	772.98			54.68	95.04			1.15366	1.57352				0.733	0.382
							472.94	550.92			80.72	78.11			1.23543	1.19309				0.81	0.565
							232.23	167.81			50.77	41.66			1.11069	1.10069				0.793	0.536
							310.21	718.74			58.58	124.98			1.14325	1.68788				0.674	0.278
							593.3	517.02			84.62	80.72			1.41166	1.66701				0.732	0.465
							245.79	340.72			48.17	59.89			1	1.64665				0.466	0.622
							381.4	372.93			61.19	66.4			1.09086	1.3573				0.769	0.604
							278	617.03			54.68	91.13			1.16645	1.52123				0.769	0.44
							271.22	922.16			52.07	101.55			1.16645	1.14277				0.853	0.368
							415.31	1325.6			70.3	184.88			1.07415	1.60888				0.604	0.253
							322.07	1112.01			61.19	153.63			1.38475	1.39287				0.768	0.281
							130.52	625.5			36.45	106.76			1.11102	1.97476				0.511	0.427
							405.14	1822.28			70.3				1.57866	1.10734				0.531	0.231
							239.01	383.1			49.47	65.09			1.08323	1.91677				0.766	0.543
								447.51				78.11			2.00286	1.32153				0.262	0.595
							749.25	544.14			109.36	72.91			1.65308	1.09761				0.452	0.538
							491.59	406.83			80.72	66.4			1.69067	1.18344				0.572	0.606
							223.75	530.58			53.38	87.23			1	1.6958				0.788	0.571
							288.17	525.49			54.68	76.81			1.32603	1.29535				0.723	0.659
							600.08	750.95			93.74	100.25			1.65931	1.3909				0.514	0.426
							171.21	339.02			44.26	65.09			1.20061	2.00066				0.493	0.535
								813.67			177.06	105.46			1.12548	1.2126				0.359	0.363
							1006.91	1783.29			160.14				1.23256	2.88275				0.321	0.308
							411.92	644.15			65.09	110.66			1.06241	1.34064				0.722	0.401
							428.87				70.3	213.52			1.22716	1.65408				0.628	0.231
							922.16	635.68			134.1	97.64			1.86781	1.1168				0.37	0.485
							478.03	1210.33			75.51	126.29			1.13255	1.32674				0.633	0.337
							396.66	1315.43			85.93	151.02			1.97487	1.66519				0.533	0.292
							369.54	983.18			63.79	143.21			1.55733	2.18433				0.647	0.342
							452.6	756.03			87.23	101.55			1.86036	1.97152				0.581	0.46
							545.83	350.89			85.93	72.91			1	1.05874				0.628	0.666
							350.89	323.77			65.09	70.3			1.19678	1.29851				0.678	0.364
							537.36	1012			84.62	165.35			1.6738	1.279				0.525	0.31
							371.23	944.19			75.51	121.08			1.79131	1.2301				0.588	0.36
							533.97	2017.22			80.72	221.33			1.10554	1.42575				0.571	0.203
								908.59				113.27			1.43983	1.15035				0.448	0.339
							281.39	757.73			57.28	102.85			1.16636	1.80218				0.788	0.451
							203.41				50.77				1.18156	1.34863				0.774	0.278
							254.27	111.87			50.77	35.15			1.45461	1.12488				0.729	0.587
							601.77	286.48			88.53	59.89			1.31581	1.60276				0.698	0.357
							630.59	1098.45			88.53	156.23			1.68514	1.54913				0.61	0.347
							483.11	1269.66			74.21	130.19			1.17521	1.66219				0.597	0.425
							355.98	396.66			62.49	83.32			1.66645	1.33906				0.673	0.288
							508.54	1713.79			93.74	197.9			1.3415	2.30753				0.512	0.286
							386.49	633.98			78.11	91.13			1.26478	1.5163				0.553	0.499
							439.04	1215.42			74.21	177.06			1.18723	1.35873				0.666	0.284
							316.99	1566.31			57.28	207.01			1.06039	1.36275				0.773	0.173
							208.5	783.15			45.56	111.97			1.24708	1.93544				0.837	0.418
							401.75	973.01			63.79	151.02			1.26691	1.23367				0.788	0.38
							201.72	676.36			44.26	105.46			1.33283	1.98625				0.852	0.396
							249.18	874.69			55.98	109.36			1.51221	1.021				0.695	0.456
							379.71	864.52			61.19	114.57			1.01992	1.07397				0.802	0.42
							281.39	906.9			53.38	114.57			1	1.80061				0.74	0.37
							267.83	610.25			49.47	85.93			1	1.29922				0.796	0.507
							308.51	600.08			53.38	84.62			1.1578	1.07704				0.771	0.445
							530.58	515.32			89.83	80.72			1.29975	2.21041				0.534	0.53
							388.18	556			72.91	79.42			1.5719	1.53285				0.649	0.54
							242.4	637.37			52.07	100.25			1.16657	2.28142				0.821	0.39
							364.45	774.68			76.81	106.76			2.09078	1.00915				0.538	0.332
							372.93	161.03			65.09	37.75			1.14293	1.11102				0.605	0.566
							271.22	388.18			54.68	74.21			1	1.73992				0.753	0.535
							394.96	349.2			65.09	69			1.03329	1.7843				0.675	0.62
							235.62	783.15			50.77	106.76			1.09078	1.1799				0.792	0.448
							342.42	1181.51			63.79	182.27			1	2.37389				0.407	0.279
							266.13	717.04			52.07	89.83			1.07683	1.3106				0.763	0.495
							332.24	484.81			59.89	96.34			1.2146	2.26178				0.809	0.489
							852.65	1039.12			101.55	162.74			1.12516	1.11248				0.704	0.309
							469.55	800.11			89.83	115.87			1.8948	2.85722				0.554	0.361
							562.78	350.89			89.83	61.19			1.00801	1.46158				0.644	0.72
							349.2	974.71			72.91	117.17			1.84529	1.66851				0.677	0.42
							376.32	723.82			72.91	105.46			1.86422	1.869				0.759	0.323
							735.69	639.07			126.29	96.34			2.08204	2.56758				0.388	0.377
							250.88	815.36			50.77	102.85			1.08323	1.28668				0.819	0.313
							464.47	1183.21			71.6	149.72			1.72777	1.85307				0.6	0.293
							279.69	830.62			54.68	105.46			1.07683	1.12614				0.767	0.377
							188.16	650.93			45.56	100.25			1.6118	1.91941				0.4	0.341
							355.98	547.53			63.79	79.42			1.27778	1.12376				0.663	0.415
							328.85	1808.72			59.89	251.28			1	1.03796				0.457	0.224
							249.18	1005.22			58.58	149.72			1.88984	1.73914				0.708	0.293
							328.85	649.24			70.3	104.15			1.21764	1.5206				0.64	0.37
							840.79	1534.1			134.1	197.9			2.06392	2.15631				0.304	0.331
							227.14	1495.12			48.17	165.35			1.18156	2.15951				0.864	0.323
							211.89	394.96			48.17	66.4			1.18156	1.20031				0.714	0.704
							213.58	713.65			49.47	97.64			1.20061	1.46091				0.881	0.355
							1123.88	464.47			138	80.72			1.47089	1.43735				0.525	0.529
							593.3	517.02			85.93	88.53			1.29846	1.10786				0.545	0.527
							198.33	528.88			46.87	82.02			1.09078	1.56217				0.808	0.508
							472.94	444.12			88.53	75.51			1.50429	1.12482				0.563	0.415
							574.65	742.47			85.93	138			2.37041	2.57957				0.535	0.257
								1093.37			166.65	128.89			1.59577	2.07744				0.384	0.207
							359.37	410.22			80.72	71.6			1.63122	1.18723				0.629	0.643
							250.88	798.41			54.68	118.48			1.16645	1.73936				0.814	0.457
							367.84	1008.61			66.4	153.63			1.14325					0.831	0.311
							213.58	1749.39			48.17	154.93			1.18156	1.52702				0.65	0.26
							286.48	1381.54			54.68	135.4			1.07683	1.44137				0.768	0.25
							896.73	357.67			108.06	61.19			1.50018	1.06711				0.56	0.786
							244.1	596.69			49.47	92.44			1	2.09963				0.763	0.484
							330.55	803.5			66.4	111.97			2.32189	2.12038				0.591	0.343
							342.42	617.03			75.51	89.83			1.62963	1.15021				0.533	0.477
							388.18	350.89			70.3	65.09			1.27277	1.51201				0.69	0.609
							598.38	820.45			79.42	109.36			1.19059	1.458				0.764	0.396
							717.04	447.51			136.7	72.91				1.02162				0.433	0.652
							340.72	340.72			63.79	71.6			1.43739	2.41073				0.734	0.365
							274.61	466.16			53.38	74.21			1.16645	1.42906				0.719	0.553
							491.59	805.19			88.53	124.98			1.5554					0.516	0.408
							839.09	834.01			154.93	114.57				2.24989				0.439	0.336
							237.32	589.91			50.77	95.04			1.09078	1.51082				0.902	0.511
							371.23	552.61			63.79	91.13			1.2146	1.60041				0.78	0.484
							532.27	394.96			85.93	69			1.90481	1.28557				0.6	0.648
							911.98	854.35			149.72	110.66			2.36878	1.06077				0.373	0.396
							376.32	542.44			67.7	85.93			1.11945	2.0719				0.654	0.493
							150.86	179.68			37.75	40.36			1.04746	1.06739				0.819	0.835
							364.45	806.89			87.23	118.48			1.85785	2.43105				0.712	0.337
							188.16	710.26			45.56	121.08			1.36798	1.56383				0.839	0.424
							454.29	349.2			92.44	63.79			1.38352	1.42534				0.688	0.664
							386.49	376.32			65.09	74.21			1.17228	1.47497				0.707	0.592
							491.59	394.96			76.81	69			1.23543	1.67111				0.533	0.524
							232.23	1369.68			46.87	156.23			1	1.62523				0.808	0.271
							644.15	667.88			100.25	92.44			1.14602	1.76457				0.563	0.408
							459.38	861.13			75.51	104.15			1.64325	1.12516				0.607	0.452
								1166.26			171.86	143.21			2.1001	1.15405				0.443	0.334
							289.87	262.74			53.38	62.49			1.03213	1.28746				0.601	0.472
							257.66	1122.18			53.38	152.33			1.18156	1.13846				0.879	0.379
							259.35	440.73			53.38	70.3			1.14446	1.20031				0.751	0.582
							394.96	610.25			79.42	85.93			1.26903	1.66698				0.302	0.417
							483.11	257.66			78.11	52.07			1.56225	1.45461				0.665	0.757
							800.11	588.21			106.76	80.72			1.78538	1.59471				0.66	0.491
							620.42	528.88			92.44	83.32			1.49289	1.59286				0.632	0.464
							244.1	625.5			50.77	82.02			1.08323	1.21068				0.835	0.519
							472.94	693.31			75.51	101.55			1.64325	1.69678				0.609	0.368
							286.48	503.45			59.89	74.21			1.23109	1.76985				0.418	0.627
							667.88	656.02			101.55	91.13			2.04363	1.10233				0.468	0.414
							255.96	1025.56			50.77	145.82			1.36313	1.00222				0.751	0.295
							656.02	995.05			108.06	136.7				1.00743				0.481	0.281
							693.31	417			92.44	71.6			1.04288	1.23504				0.577	0.548
							472.94	532.27			83.32	91.13			2.21472	1.02345				0.557	0.402
							481.42	440.73			96.34	79.42			1.37149	1.51829				0.47	0.507
							530.58	1273.05			88.53	134.1				1.02974				0.456	0.485
							498.37	1298.48			88.53	144.51			2.30792	1.16961				0.26	0.305
							401.75	335.63			71.6	62.49			1.3771	1.38475				0.641	0.586
							754.34	911.98			100.25	117.17			1.62805	1.64413				0.461	0.385
							261.05	389.88			53.38	78.11			1.16645	1.0246				0.774	0.555
								1996.88			171.86	208.31			1.33162	1.28048				0.245	0.232
							515.32	166.12			84.62	40.36			1.91609	1				0.562	0.545
							403.44	1162.87			83.32	123.68			2.31402	1.1996				0.501	0.402
							342.42	1195.07			57.28	134.1			1.0911	1.0074				0.845	0.349
							345.81	852.65			66.4	102.85			1.04287	1.04161				0.679	0.423
							203.41	1178.12			46.87	171.86			1.44492	2.67418				0.862	0.302
							937.41	462.77			130.19	80.72			1.29193	1.10827				0.59	0.536
							433.95	772.98			70.3	96.34			1.3335	1.6745				0.724	0.426
							506.84	281.39			87.23	54.68			1.69122	1.25				0.628	0.765
							557.7	1149.31			82.02	135.4			1.39843	1.12523				0.495	0.37
							737.38	566.17			101.55	83.32			1.41538	1.15347				0.614	0.591
							652.63	255.96			95.04	59.89			1.57928	1.40882				0.571	0.491
							796.71	461.08			109.36	93.74			1.08021	1.15021				0.338	0.505
							713.65	486.5			97.64	76.81			1.07265	1.31253				0.597	0.525
							281.39	489.89			53.38	80.72			1.07683	1.15811				0.79	0.513
							259.35	891.64			52.07	117.17			1.07683	1.85699				0.693	0.424
							650.93	415.31			89.83	74.21			1.60534	1.50055				0.529	0.613
							303.43	1023.86			69	144.51			1.6032	1.64813				0.509	0.388
							340.72	505.15			62.49	74.21			1.41156	1.34766				0.785	0.529
							311.9	274.61			59.89	53.38			1.49247	1.07683				0.623	0.583
							420.39	545.83			69	88.53			1.05874	1.93165				0.717	0.41
							123.74	725.52			35.15	121.08			1.4281	1.9				0.784	0.38
							357.67	642.46			65.09	85.93			1.12765	1.26439				0.608	0.541
							406.83	152.56			82.02	40.36			1.50255	1.50048				0.518	0.504
							303.43	425.48			65.09	78.11			1.77322	1.37494				0.45	0.564
							567.87	459.38			79.42	87.23			1.56217	1.06499				0.753	0.577
							186.46	333.94			52.07	67.7			1.89856	1.41404				0.667	0.633
							271.22	1096.76			54.68	124.98			1.28589	1.35833				0.767	0.312
							232.23	883.17			52.07	109.36			1.27235	1.25				0.594	0.386
							208.5	284.78			42.96	55.98			1	1.24062				0.843	0.711
							225.45	459.38			57.28	80.72			1.35752	1.37494				0.398	0.514
							316.99	1176.43			57.28	157.53			1	1.60632				0.808	0.271
							123.74	313.6			35.15	66.4			1.4281	1.3573				0.613	0.656
							313.6	825.53			53.38	106.76			1.04997	1.74173				0.789	0.418
							281.39	600.08			52.07	93.74			1	2				0.871	0.379
							371.23	486.5			61.19	78.11			1.13371	1.71443				0.786	0.536
								567.87				84.62			1.09776	1.62854				0.223	0.464
							325.46	1044.21			59.89	118.48			1.0161	1.25698				0.72	0.325
							159.34	417			52.07	67.7			1.09078	1.3239				0.475	0.538
							864.52	747.56			145.82	95.04			1.51129	1.28593				0.4	0.405
							306.82	806.89			54.68	121.08			1	1.11095				0.716	0.319
							362.76	1101.84			72.91	119.78			1.53099	1.2183				0.553	0.302
							186.46	303.43			44.26	67.7			1.10069	1.50899				0.867	0.346
							396.66	528.88			80.72	75.51			1.09267	1.0668				0.611	0.533
							210.19	181.38			48.17	45.56			1.09078	1.27344				0.747	0.597
							403.44	494.98			63.79	92.44			1.06241	1.66701				0.685	0.428
							552.61	320.38			109.36	61.19				1.40034				0.49	0.603
							418.7	206.8			76.81	45.56			1.54368	1.12027				0.588	0.522
							491.59	261.05			80.72	54.68			2.00059	1				0.658	0.701
							320.38	401.75			54.68	67.7			1.07135	1.70658				0.804	0.531
							320.38	752.64			61.19	108.06			1.46158	1.36235				0.699	0.414
							340.72	333.94			62.49	57.28			1.07135	1.14325				0.807	0.639
							564.48	413.61			89.83	71.6			1.04823	1.54001				0.589	0.582
							174.6	1142.53			39.05	239.56			1.10069	1.16266				0.694	0.302
							454.29	967.92			83.32	117.17			1.8139	1.21904				0.623	0.344
							427.17	801.8			76.81	175.76			1.64325					0.635	0.31
							315.29	505.15			55.98	76.81			1.22209	1.90005				0.723	0.458
							350.89	696.7			61.19	101.55			1.58323	1.61618				0.754	0.396
							267.83	479.72			53.38	87.23			1.16657	1.72941				0.804	0.466
							428.87	433.95			79.42	84.62			1.40223	1.7776				0.639	0.465
							459.38	364.45			72.91	66.4			1.70011	1.11618				0.683	0.557
							447.51	515.32			80.72	87.23			1.44568	2.02629				0.718	0.47
							174.6	695.01			42.96	109.36			1.3339	2.06137				0.468	0.395
							303.43	301.73			58.58	62.49			1.66222	1.38475				0.787	0.569
							289.87	464.47			54.68	80.72			1.09101	1.49246				0.414	0.578
							552.61	403.44			92.44	76.81			1.40705	1.18198				0.611	0.554
							257.66	940.8			52.07	111.97			1.57585	1.33129				0.824	0.36
							193.24	1196.77			44.26	153.63			1	1.11177				0.864	0.225
							291.56	886.56			54.68	110.66			1	1.4796				0.805	0.367
							364.45	923.85			63.79	122.38			1.28595	1.37437				0.777	0.403
							254.27	547.53			58.58	88.53			1.08323	1.24705				0.745	0.531
							1093.37	581.43			175.76	101.55			1.41635	1.24838				0.294	0.5
							240.71	717.04			62.49	108.06			1.15366	2.50055				0.784	0.421
							376.32	939.11			62.49	148.42			1.14642	2.46332				0.691	0.305
							247.49	700.09			53.38	87.23			1.701	1.27079				0.785	0.473
							374.62	1164.56			69	114.57			1.56766	1.00479				0.713	0.311
							411.92	964.53			87.23	109.36			1.38884	1.05957				0.681	0.397
							169.51	505.15			45.56	75.51			1.62536	1.05257				0.857	0.599
							274.61	1113.71			55.98	138			1.21041	1.87684				0.652	0.321
							286.48	384.79			63.79	70.3			1.49667	1.3573				0.71	0.581
							376.32	1000.13			67.7	110.66			1.39978	1.28421				0.736	0.332
							264.44	369.54			54.68	63.79			1.17796	1.13371				0.766	0.653
							478.03	903.51			74.21	147.12			1.11097	1.20864				0.567	0.38
							291.56	1459.52			52.07	167.95			1.15366	1.50644				0.823	0.288
							315.29	801.8			57.28	102.85			1.07135	1.93009				0.853	0.419
							357.67	879.78			65.09	118.48			1.16837	1.59385				0.791	0.324
								695.01			141.91	91.13			1.09485	1.32052				0.191	0.409
							155.95	213.58			37.75	48.17			1.22289	1.12492				0.52	0.421
							183.07	733.99			44.26	92.44			1.44492	1.37495				0.686	0.36
							450.9	627.2			69	95.04			1.42426	1.57839				0.637	0.432
							183.07	752.64			42.96	88.53			1.20061	1.47007				0.89	0.368
							425.48	393.27			74.21	98.95			1.84634	2.57943				0.652	0.364
							281.39	571.26			50.77	80.72			1.16657	1.10554				0.756	0.554
							1100.15	162.73				40.36				1.11102				0.435	0.553
							198.33	579.74			46.87	87.23			1.30054	1.45535				0.491	0.427
							239.01	301.73			53.38	63.79			1.27235	1.30792				0.81	0.489
							242.4	257.66			50.77	59.89			1	1.63617				0.828	0.388
							640.76	394.96			92.44	66.4			1.07037	1.83343				0.706	0.552
							215.28	415.31			45.56	70.3			1.12951	1.42865				0.505	0.575
							372.93	764.51			59.89	101.55			1.13371	1.43688				0.796	0.388
							267.83	991.66			54.68	101.55			1.08323	1.32378				0.826	0.346
							340.72	622.11			61.19	102.85			1.16507	1.88988				0.715	0.348
							540.75	437.34			93.74	104.15			1.52197	1.92349				0.493	0.351
							242.4	674.66			52.07	110.66			1.81725	2.05591				0.627	0.403
							345.81	1176.43			66.4	143.21			1.3573	1.32066				0.535	0.271
							161.03	1696.84			39.05	235.65			1.22289	1.39523				0.471	0.247
							388.18	406.83			70.3	70.3			1.36428	1.50055				0.548	0.525
							230.54	335.63			46.87	61.19			1.18156	1.09063				0.793	0.713
								550.92			166.65	74.21			1.21185	1.05257				0.311	0.543
							457.69	357.67			70.3	61.19			1.42532	1.06711				0.801	0.694
							239.01	530.58			53.38	85.93			1.42867	1.76672				0.767	0.572
							284.78	388.18			62.49	72.91			1.86113	1.0851				0.652	0.552
							386.49	886.56			66.4	134.1			1.69267	1.90133				0.693	0.385
							133.91	428.87			35.15	83.32			1.11102	2.54686				0.565	0.47
							403.44	667.88			74.21	96.34			1.08356	1.31581				0.665	0.423
								876.39				108.06			1.06367	1.21627				0.241	0.353
							528.88	393.27			79.42	76.81			1.44108	2.03558				0.592	0.607
							520.41	364.45			82.02	70.3			1.73412	1.02904				0.591	0.513
								957.75				252.58			1.99795					0.314	0.279
							540.75	2176.57			89.83	195.29			1.02166	1.73222				0.582	0.235
							474.64	586.52			75.51	96.34			1.53381	1.73391				0.607	0.444
							589.91	684.84			109.36	113.27			1.21176	1.19188				0.485	0.462
							276.3	1873.13			59.89	216.12			1.08075	1.88758				0.727	0.235
							757.73	1315.43			110.66	136.7			1.12516	1.19046				0.509	0.321
							355.98	1144.22			72.91	175.76			1.4933	1.8418				0.658	0.314
							769.59	849.26			106.76	119.78			1.17401	1.73716				0.429	0.434
							376.32	305.12			71.6	61.19			1.49973	1.05577				0.653	0.751
							467.86	378.01			82.02	76.81			1.63665	1.16202				0.591	0.347
							656.02	722.13			108.06	132.8			2.25012	1.24915				0.418	0.411
							940.8	1179.82			115.87	182.27			1.03576	1.46476				0.666	0.303
								1552.75			171.86	188.78			2.24422	1.02451				0.335	0.235
								1206.94			153.63	126.29			1.28587	1.46556				0.404	0.286
							664.49				95.04				1.32561	2.04934				0.591	0.215
							278	706.87			62.49	102.85			1.32865	1.63203				0.611	0.476
							539.05	303.43			82.02	72.91			1.12485	2.37139				0.568	0.33
							294.95	1076.41			57.28	161.44			1.68611	1.89386				0.732	0.351
							427.17	1900.26			75.51	210.92			1.05874	2.04555				0.606	0.27
							413.61	659.41			79.42	100.25			1.83391	1.45879				0.523	0.5
							447.51	930.63			71.6	151.02			1.05548	1.55691				0.662	0.335
							410.22	725.52			67.7	108.06			1.33316	1.08801				0.669	0.244
							233.93	662.8			50.77	106.76			1.36313	1.94339				0.712	0.478
							494.98	1452.74			76.81	199.2			1.60041	1.32803				0.694	0.288
							161.03	1371.37			40.36	227.84			1.21506					0.912	0.252
							364.45	1059.46			82.02	126.29			1.05874	1.04549				0.563	0.394
							235.62	1167.95			46.87	145.82			1	1.68326				0.833	0.35
							388.18	974.71			67.7	127.59			1.20031	1.71434				0.788	0.353
							252.57	669.58			48.17	91.13			1.08323	1.09078				0.839	0.487
							330.55	525.49			57.28	79.42			1.07135	1.05257				0.759	0.507
							381.4	798.41			62.49	101.55			1.39978	1.4843				0.687	0.387
							420.39	615.33			71.6	79.42			1.84634	1.02166				0.615	0.503
							284.78	688.23			57.28	104.15			1.07683	2.5972				0.746	0.374
							255.96	1089.98			54.68	165.35			1.701	1.63855				0.755	0.27
							249.18	476.33			55.98	87.23			1	1.51557				0.686	0.468
							689.92				119.78				1.66291	2.70585				0.383	0.159
							384.79	189.85			62.49	42.96			1.01953	1.10069				0.703	0.507
							222.06	467.86			45.56	84.62			1.09078	1.77681				0.822	0.494
							388.18	1786.68			72.91	217.43			1.52511	1.72662				0.366	0.258
							261.05	718.74			48.17	100.25			1.05552	1.47782				0.798	0.485
							474.64	1300.17			88.53	145.82			1.62506	1.37758				0.66	0.378
							418.7	771.29			74.21	124.98			1.94174	1.06801				0.682	0.356
							315.29	857.74			62.49	123.68			1.81149	2.28512				0.825	0.358
							542.44	706.87			88.53	100.25			1.43445	1.26112				0.639	0.23
							866.22	533.97			114.57	106.76			1.47791	1.907				0.657	0.501
							188.16	727.21			42.96	97.64			1	1.54779				0.816	0.319
							664.49	552.61			110.66	98.95			1.34824	1.84516				0.423	0.358
							266.13	759.42			49.47	134.1			1	1.79429				0.797	0.319
							466.16	1215.42			74.21	153.63			1.82256	1.66029				0.609	0.281
							279.69	703.48			53.38	89.83			1	1.1902				0.815	0.333
							347.5	1054.38			63.79	132.8			1.06711	1.10688				0.634	0.317
							376.32	544.14			67.7	83.32			1.05289	1.54012				0.639	0.391
							359.37	528.88			59.89	78.11			1.11362	1.11703				0.456	0.414
								1484.95				213.52			1.27023	1.7147				0.219	0.227
							255.96	561.09			53.38	80.72			1	1.54039				0.823	0.417
							262.74	864.52			49.47	115.87			1.16645	1.55712				0.858	0.373
							266.13	1649.37			50.77	190.08			1.35752	1.99355				0.822	0.313
							386.49	2159.61			75.51	225.24			1.54492					0.53	0.155
								1522.24			138	157.53			1.36074	1.81151				0.504	0.325
							601.77	778.07			82.02	113.27			1.50023	1.2971				0.553	0.329
							989.96	450.9			132.8	75.51			1.17255	1.1723				0.343	0.63
							225.45	530.58			49.47	84.62			1.18156	1.62506				0.814	0.5
							611.94	959.45			98.95	143.21				1.37933				0.514	0.327
							530.58	786.54			84.62	126.29			1.74975	1.38159				0.666	0.371
							479.72	540.75			85.93	135.4			1.29992					0.727	0.294
							279.69	1218.81			54.68	138			1	2.30433				0.797	0.196
							537.36	530.58			75.51	88.53			1.08188	1.5296				0.469	0.553
							210.19	1561.23			46.87	160.14			1	1.38231				0.665	0.228
							401.75	835.7			79.42	122.38			1.24964	2.0323				0.598	0.359
							247.49	745.86			50.77	101.55			1	1.51107				0.775	0.487
							1032.34	2095.2			118.48	196.59			1.66394	1.41152				0.515	0.237
							437.34	398.35			97.64	66.4				1.06241				0.503	0.765
							611.94	679.75			88.53	100.25			1.52315	2.01652				0.5	0.451
							1025.56	789.93			157.53	106.76			1.60023	1.92899				0.492	0.363
							296.65	589.91			69	84.62			1.96034	1				0.571	0.508
								583.13			158.84	84.62			1.64457	1.10027				0.399	0.435
							439.04	1918.9			84.62	209.61			1.69079	1.3886				0.561	0.219
							306.82	527.19			67.7	88.53			1.62811	1.36641				0.766	0.589
							355.98	294.95			66.4	69			1.28595	2.55679				0.591	0.401
							871.3	649.24			158.84	93.74				1.40491				0.428	0.444
							471.25	961.14			75.51	138			1.53381	2.38136				0.651	0.36
							461.08	1003.52			78.11	132.8			1.56704	1.72236				0.67	0.307
								818.75				113.27				1.46763				0.249	0.399
							261.05	589.91			52.07	87.23			1.09421	1.68226				0.861	0.46
							423.78	657.71			108.06	100.25			2.03538	1.08564				0.694	0.441
							637.37	795.02			101.55	128.89			1.52229	1.57461				0.505	0.418
							196.63	559.39			53.38	87.23			1.5872	2.0719				0.698	0.517
							205.11	201.72			50.77	42.96			1.77882	1.09078				0.812	0.775
							430.56	754.34			75.51	131.49			1.54513	1.68887				0.671	0.399
							786.54	883.17			141.91	118.48			1.22843	1.90809				0.375	0.304
							235.62	374.62			46.87	62.49			1.08323	1.43125				0.8	0.663
							650.93	311.9			98.95	59.89			1.51414	1.14325				0.561	0.699
							376.32	393.27			65.09	66.4			1.25761	1.53842				0.721	0.511
							500.06	1584.96			75.51	233.05			1.29417	1.18727				0.421	0.25
							1027.26	705.18			110.66	101.55			1.21975	1.83355				0.721	0.381
							1105.23	494.98			130.19	72.91			1.53217	1.11749				0.288	0.755
							271.22	756.03			55.98	111.97			1.15366	1.20243				0.389	0.417
							759.42	228.84			143.21	57.28			1.07688	1.22539				0.322	0.504
								450.9				69				1.18723				0.242	0.576
							766.2	834.01			102.85	115.87			1.72476	1.30428				0.699	0.49
							259.35	669.58			53.38	97.64			1.16645	1.8786				0.812	0.382
							437.34	313.6			78.11	61.19			1.97538	1.82645				0.611	0.634
							396.66	589.91			61.19	82.02			1.20031	1.50532				0.718	0.482
							305.12	574.65			61.19	84.62			1.13795	1.46476				0.388	0.451
							411.92	701.79			75.51	82.02			1.46721	1.067				0.678	0.477
							316.99	774.68			71.6	118.48			1.34371	1.94943				0.626	0.333
							576.35	561.09			97.64	88.53			2.3207	2.21695				0.562	0.574
							718.74	745.86			95.04	93.74			1.00745	1				0.574	0.376
							447.51	483.11			78.11	85.93			2.20735	1.10349				0.589	0.512
							244.1	1079.8			49.47	127.59			1.08323	1.00798				0.801	0.295
							944.19	494.98			126.29	85.93			2.2611	1.40387				0.397	0.431
							795.02	1154.39			106.76	149.72			1.46827	1.11575				0.348	0.255
							533.97	428.87			96.34	80.72				1.4363				0.453	0.51
							369.54	1295.09			69	128.89			1.28595	1.16826				0.709	0.489
								1371.37				161.44			2.06052	1.35078				0.246	0.29
							810.28	795.02			121.08	97.64			1.24228	1.36299				0.404	0.481
							361.06	867.91			62.49	113.27			1.17433	1.47303				0.815	0.4
							269.52				54.68	226.54			1.33659	1.16853				0.706	0.217
							1027.26	161.03			151.02	41.66			2.31503	1.11102				0.527	0.565
							347.5	1220.5			62.49	128.89			1.09086	1.50203				0.696	0.386
							228.84	481.42			52.07	70.3			1.40046	1				0.842	0.734
							594.99	803.5			93.74	98.95			2.11209	1.10714				0.566	0.446
							262.74	1271.36			61.19	195.29			1.36313	1.92516				0.571	0.278
							857.74	474.64			177.06	83.32			1.75324	1.0686				0.359	0.529
								754.34				108.06			1.36386	1.04132				0.377	0.447
							611.94	352.59			108.06	83.32			1.05879	2.18553				0.55	0.639
							661.1	1159.48			102.85	126.29			1.633	1.03355				0.552	0.364
							437.34	727.21			70.3	92.44			1.04009	1.04539				0.455	0.508
							303.43	410.22			57.28	76.81			1.15366	1.31253				0.755	0.563
							917.07	545.83			122.38	82.02			1.52766	1.38302				0.48	0.472
							208.5	200.02			45.56	46.87			1.09078	1.09078				0.83	0.593
							240.71	513.63			46.87	88.53			1	1.40026				0.787	0.49
							196.63	974.71			48.17	131.49			1.21208	2.12392				0.709	0.396
							513.63	428.87			89.83	75.51			1.50023	1.46721				0.639	0.604
							262.74	1005.22			52.07	118.48			1	1.25148				0.747	0.397
							354.28	450.9			65.09	69			1.20031	1.20898				0.8	0.574
							274.61	267.83			53.38	53.38			1.16645	1				0.719	0.592
							657.71	613.64			96.34	102.85			1.48161	2.07536				0.667	0.384
							335.63	562.78			69	98.95			1.57625	2.54284				0.647	0.455
							127.13	722.13			36.45	93.74			1.24976	1.14867				0.757	0.486
							298.34	149.17			70.3	40.36			1.56864	1.50048				0.639	0.509
							298.34	408.53			61.19	74.21			1.77337	1.87213				0.467	0.623
							181.38	333.94			49.47	65.09			1.40318	1.51041				0.655	0.665
							359.37	308.51			67.7	61.19			1.02299	1.11551				0.624	0.691
												161.44			1.1288	1.13159				0.076	0.249
								930.63				118.48			1.1378	1.20323				0.155	0.368
								355.98				61.19			1.66679	1.02931				0.09	0.625
								525.49				85.93			1.14025	1.64852				0.133	0.473
							644.15	339.02			92.44	61.19			1.88198	1.46158				0.379	0.646
								984.88				121.08			1.0622	1.36017				0.143	0.369
							174.6	688.23			46.87	106.76			1.20061	1.70965				0.504	0.34
							220.36	552.61			62.49	79.42			1.30226	1.33333				0.395	0.489
							642.46	544.14			110.66	87.23			1.72963	1.87095				0.477	0.489
								986.57				110.66			1.45589	1.19612				0.152	0.346
							361.06	418.7			63.79	67.7			1	1.18723				0.802	0.54
								1522.24				154.93			2.28571	1.31777				0.146	0.231
							683.14	381.4			109.36	76.81			1.51249	1.35321				0.563	0.388
							269.52				61.19	266.9			1.27062	1.45346				0.381	0.178
															1.42255	1.71517				0.201	0.168
							271.22				52.07				1.25063	2.19852				0.805	0.179
							313.6				66.4				1.57117	2.56233				0.405	0.118
							147.47				44.26				1.62536	1.06473				0.52	0.12
								517.02				95.04			1.20323	2.04997				0.093	0.486
															1.39472	2.26157				0.086	0.178
								388.18				62.49			1.07309	1.06241				0.098	0.608
							388.18	1235.76			72.91	182.27			1.53218	2.03544				0.589	0.314
												205.71			2.1383	1.53313				0.157	0.176
							1078.11				169.25	235.65			1.30323	1.21092				0.316	0.186
															1.77659	1.76561				0.104	0.102
							349.2	1986.71			67.7	203.1			1.39978	1.12196				0.556	0.175
							298.34				61.19				1.54539	1.18166				0.612	0.137
							228.84				50.77				1.08323	2.03858				0.701	0.144
															1.68148	1.60256				0.227	0.11
															1.37205	1.70902				0.258	0.144
															1.94239	1.15854				0.107	0.12
							996.74	1601.91			135.4	149.72			1.72594	1				0.246	0.246
							1147.61	564.48			165.35	96.34			1.78807	2.28608				0.31	0.486
												248.67			1.93793	1.73173				0.191	0.2
								1281.53				177.06			2.22448	2.156				0.127	0.198
								715.35				119.78			2.16212	1.71107				0.143	0.449
								493.28				85.93			2.07792	1.63524				0.158	0.455
															2.35988	2.2002				0.142	0.118
							186.46	998.44			57.28	132.8			1.60108	1.39509				0.812	0.242
							1071.33	1769.73			136.7	182.27			1.25701	1.58133				0.329	0.248
							506.84	355.98			91.13	62.49			1.0951	1.25762				0.57	0.575
															1.93752	1.0649				0.079	0.117
							367.84				66.4				1.31021	1.05181				0.66	0.147
								674.66				95.04			1.39653	1.2501				0.107	0.452
							422.09	800.11			82.02	117.17			1.47203	1.62251				0.286	0.262
							401.75				71.6				1.70455	1.05107				0.677	0.161
															1.15783	1.07192				0.148	0.094
															1.41345	1.76844				0.297	0.143
							895.03				119.78				1.66978	2.14353				0.23	0.135
								1079.8				128.89			1.40835	1.27688				0.251	0.337
							486.5				78.11	213.52			1.34504	1.2666				0.739	0.224
															1.50883	2.22948				0.2	0.115
															1.52736	1.86742				0.144	0.128
								801.8				108.06			1.82737	1.54017				0.264	0.438
							1149.31	747.56			140.61	97.64			1.12227	1.3629				0.335	0.451
															1.08362	1.33337				0.183	0.135
															1.00595	2.90709				0.087	0.121
															1.05996	1.38185				0.465	0.169
							310.21	2149.44			65.09	214.82			1.10561	1.95869				0.809	0.228
															1.41004	2.21514				0.275	0.094
															1.02501	1.19239				0.241	0.161
															1.34207	1.46285				0.125	0.154
							983.18				149.72				1.54421	1.38276				0.221	0.132
							247.49				61.19				1.74949	1.76084				0.769	0.091
							656.02				109.36				1.08746	1.84068				0.421	0.138
							257.66				54.68				1.3403	1.60588				0.377	0.143
															1.95126	1.87762				0.119	0.09
																2.48585				0.128	0.145
								2061.3				175.76			2.01266	1.26452				0.214	0.279
								2010.44				192.69			1.26193	1.93621				0.099	0.228
								183.07				42.96			2.236	1.10069				0.127	0.463
							305.12				61.19				1.38118	1.02983				0.623	0.095
								1910.43							1.17625	2.00934				0.118	0.178
								2069.77				196.59			1.76345	1.12698				0.122	0.214
															1.66595	2.55664				0.125	0.095
															1.02234	1.8547				0.194	0.162
								1127.27				141.91			1.07443	1.49367				0.141	0.22
							1167.95					247.37			2.09561	2.29677				0.229	0.182
							644.15				93.74	246.07			1.76457	1.13684				0.537	0.173
							381.4				91.13					1.12979				0.332	0.103
												266.9			1.19159	1.32653				0.225	0.182
								500.06			174.46	78.11			1.39185	1.23543				0.279	0.5
							1012	1201.86			148.42	139.31			1.0746	1.1765				0.22	0.303
							611.94				106.76				2.06606	1.56375				0.319	0.078
							340.72	1600.22			85.93	162.74			2.08323	1.33333				0.607	0.201
							617.03	857.74			92.44	119.78			1.47615	1.41677				0.545	0.239
							584.82				87.23				1.58352	2.08019				0.481	0.103
							201.72				50.77				1.11831	1.6994				0.664	0.129
							237.32	164.42			54.68	61.19			1.86221	2.28699				0.668	0.516
							167.81				40.36	253.88			1.25039	1.31032				0.443	0.145
							479.72	876.39			85.93	141.91			1.48709	1.18754				0.474	0.281
							266.13				50.77	230.45			1.07683	1.35575				0.724	0.155
								1149.31				160.14			1.38247	2.33438				0.214	0.278
								1020.47				138			1.79779	1.3704				0.246	0.232
							218.67	1427.31			55.98	186.18			1.65198	1.06608				0.719	0.272
							264.44				55.98				1.07683	1.59887				0.793	0.092
							417	1179.82			71.6	128.89			1.77933	1.3147				0.655	0.324
							532.27				97.64				1.48448	2.68217				0.581	0.141
							325.46				61.19				1.15366	1.27947				0.824	0.155
							152.56				40.36	208.31			1.22289	1.2842				0.516	0.174
								1135.74				153.63			2.17432	1.28587				0.278	0.319
								944.19				166.65			1.34213	1.04793				0.362	0.391
							510.23	379.71			80.72	63.79			1.41317	1.18987				0.585	0.601
							596.69	1152.7			93.74	149.72			1.88458	1.00598				0.55	0.345
							340.72	542.44			58.58	92.44			1.09519	2.22985				0.786	0.455
							466.16	2040.95			72.91	174.46			1.27154	1.27105				0.64	0.181
							244.1	817.06			53.38	108.06			1.17383	1.08355				0.791	0.417
							666.19				109.36	253.88			1.73249	2.23928				0.45	0.202
							498.37	605.16			83.32	97.64			1.7146	1.69531				0.701	0.437
							371.23				74.21				1.7695	1.22035				0.633	0.188
							389.88	1410.36			75.51	196.59			1.46584	2.10763				0.635	0.276
							547.53	1985.01			83.32	236.96			1.68221	1.70393				0.532	0.23
							571.26	818.75			96.34	106.76			1.81229	1.7314				0.461	0.441
							939.11	1003.52			119.78	136.7			1.59619	1.7829				0.677	0.352
							1062.85	303.43			134.1	58.58			1.29738	1.07135				0.453	0.756
								361.06				96.34			1.90599	1.77936				0.311	0.317
							689.92	1091.67			95.04	184.88			1.01345	1.04699				0.576	0.308
							759.42	1071.33			111.97	134.1			1.55736	1.23426				0.423	0.327
							427.17	1742.61			82.02	192.69			1.31325	1.24766				0.598	0.22
							254.27	1057.77			50.77	111.97			1	1.20012				0.783	0.319
							362.76	976.4			72.91	136.7			2.18156	2.23061				0.637	0.374
							315.29				55.98				1.03019	1.48071				0.667	0.271
							440.73	255.96			67.7	61.19			1.48401	2.30853				0.68	0.373
							432.26	1115.4			70.3	180.97			1.62628	2.22439				0.675	0.336
							391.57	215.28			71.6	46.87			1.44976	1.18156				0.551	0.428
							589.91	1583.26			91.13	209.61			2.13422	2.15939				0.597	0.304
							498.37	615.33			82.02	89.83			1.4707	1.58322				0.483	0.539
							389.88	744.17			67.7	124.98			1.52133	1.8423				0.596	0.395
							323.77	889.95			57.28	166.65			1.12507	1.51991				0.681	0.22
							374.62	764.51			63.79	100.25			1.06711	1.62745				0.822	0.42
							449.21	1393.41			83.32	256.48			1.06193	2.16254				0.661	0.25
							311.9	879.78			58.58	117.17			1	1.26727				0.688	0.432
							445.82	1162.87			88.53	177.06			1.28934	1.38086				0.597	0.353
							378.01	983.18			67.7	130.19			1.20031	1.96742				0.71	0.397
							379.71	1044.21			71.6	127.59			1.50055	1.7594				0.682	0.331
							1081.5	635.68			153.63	92.44			1.28699	1.29696				0.369	0.492
							323.77	627.2			62.49	87.23			1.38475	1.06957				0.685	0.446
							696.7	613.64			126.29	87.23			1.17609	2.29984				0.382	0.469
							435.65	594.99			66.4	84.62			1.0833	1.11941				0.663	0.53
							228.84	806.89			46.87	119.78			1.18156	2.02449				0.8	0.334
							561.09	947.58			108.06	140.61			1.2501	1.32654				0.292	0.296
							271.22	569.56			53.38	106.76			1.07683	1.97841				0.773	0.408
							466.16	177.99			87.23	40.36			1.63801	1.10069				0.668	0.518
							537.36				92.44				2.36445	2.12315				0.576	0.196
							688.23	471.25			118.48	78.11			1.50683	1.73707				0.512	0.5
								652.63				100.25			1.02561	1.93506				0.25	0.229
							1132.35	772.98			143.21	96.34			1.93949	1.28225				0.53	0.471
							176.29	1071.33			45.56	152.33			1.12995	2.10822				0.818	0.303
							672.97	1028.95			100.25	124.98			1.4187	1.04818				0.437	0.384
							284.78	850.96			55.98	140.61			1.07683	1.00676				0.77	0.33
							523.8	879.78			79.42	117.17			2	2.61371				0.561	0.352
							283.08	503.45			52.07	89.83			1.07683	2.5				0.799	0.546
							461.08	528.88			85.93	91.13			2	1.94406				0.552	0.457
							323.77	1466.3			58.58	173.16			1.07135	1.03609				0.675	0.255
							371.23	806.89			61.19	102.85			1.13371	1.58636				0.452	0.291
							1101.84	808.58			162.74	98.95			1.34482	1.62182				0.255	0.308
							361.06	806.89			63.79	102.85			1.18681	1.20014				0.638	0.363
							288.17	923.85			57.28	140.61			1.19415	1.16146				0.785	0.301
							252.57	1062.85			48.17	132.8			1	1.54426				0.864	0.315
							501.76	550.92			76.81	84.62			1.25801	1.73664				0.795	0.398
								1803.63			152.33	238.26			1.53168	1.66774				0.433	0.208
							266.13	635.68			52.07	101.55			1.04322	1.163				0.839	0.368
							596.69				85.93	248.67			1.63805	1.58643				0.547	0.226
							269.52	623.81			53.38	83.32			1	1.33148				0.71	0.389
							384.79	945.89			83.32	115.87			2.06364	1.04337				0.587	0.356
							110.18				33.85				1.4281	1.2623				0.762	0.212
								435.65				75.51			1.10958	1.21418				0.212	0.642
							284.78	669.58			59.89	91.13			1.23109	1.60772				0.774	0.38
							289.87	500.06			59.89	82.02			1.40378	1.68135				0.796	0.541
							813.67	644.15			114.57	98.95			1.86924	1.36748				0.423	0.444
							371.23	769.59			65.09	128.89			1.06202	1.12517				0.699	0.404
							376.32	1240.84			65.09	157.53			1.23825	2.68984				0.858	0.188
							300.04	513.63			55.98	122.38			1					0.748	0.318
							394.96	513.63			75.51	82.02			1.01424	1.16688				0.704	0.57
							247.49	869.61			49.47	121.08			1.10736	2.03744				0.564	0.36
							271.22	1367.98			50.77	152.33			1.07683	1.38138				0.823	0.244
								822.14				104.15			1.00144	1.7593				0.255	0.457
							328.85	1786.68			66.4	152.33			1.14325	1.66886				0.619	0.266
							1142.53	388.18			145.82	66.4			1.19903	1.08895				0.479	0.767
							444.12	681.44			85.93	100.25			1.6766	1.90752				0.51	0.461
							589.91	888.25			87.23	132.8			1.39672	2.00465				0.513	0.351
							200.02	672.97			46.87	98.95			1.09078	1.25752				0.515	0.445
								1990.1			177.06	212.22			1.63648	1.06105				0.399	0.235
								381.4				65.09				1.12482				0.287	0.587
							594.99	927.24			115.87	131.49			1.4518	1.53401				0.473	0.392
							459.38	737.38			71.6	97.64			1.46931	1.82377				0.67	0.406
							589.91	303.43			110.66	70.3			1.0945	2.74127				0.408	0.381
							232.23	971.32			46.87	145.82			1.08323	2.60253				0.944	0.367
							654.32	825.53			106.76	115.87			2.12346	1.41478				0.534	0.346
							315.29	844.18			63.79	106.76			1.38865	1.72784				0.654	0.399
							615.33	605.16			114.57	88.53			2.33413	1.21068				0.472	0.469
							856.05	557.7			140.61	89.83			1.74506	1.26324				0.367	0.532
							174.6	688.23			40.36	113.27			1.01849	2.66736				0.843	0.419
							425.48	203.41			79.42	44.26			1.18798	1.12492				0.704	0.744
							216.97	774.68			52.07	104.15			1.27235	1.48536				0.822	0.439
							211.89	966.23			49.47	130.19			1.25621	1.95044				0.839	0.289
							291.56	834.01			54.68	123.68			1	1.48206				0.713	0.375
							357.67	383.1			57.28	67.7			1	1.13371				0.79	0.679
							554.31	306.82			84.62	59.89			1.47371	1.02398				0.504	0.707
							233.93	545.83			46.87	83.32			1	1.98694				0.831	0.479
							559.39	1488.34			85.93	231.75			1.67595	1.39482				0.636	0.263
							447.51	462.77			71.6	78.11			1.24964	1.40947				0.644	0.466
								440.73			154.93	80.72			1.24411	2.16709				0.492	0.569
							228.84	532.27			49.47	92.44			1.08323	1.08677				0.716	0.47
							272.91	784.85			55.98	114.57			1.1052	1.13363				0.761	0.418
							208.5	167.81			50.77	45.56			1	1.09078				0.422	0.699
							715.35	478.03			106.76	72.91			1.38076	1.05874				0.479	0.575
							281.39	903.51			59.89	128.89			1.33355	1.23072				0.753	0.439
							679.75	689.92			98.95	119.78			1.7601	1.18552				0.631	0.362
							491.59	661.1			78.11	95.04			1.12241	1.35013				0.741	0.376
							289.87	659.41			74.21	87.23			1.84252	1.59346				0.715	0.453
							489.89	550.92			78.11	79.42			1.7146	1.49976				0.615	0.464
							856.05	842.48			118.48	96.34			2.01986	1.09804				0.394	0.416
							383.1	266.13			78.11	54.68			1.33749	1.52846				0.363	0.386
							249.18	662.8			49.47	101.55			1	2.61239				0.8	0.497
							834.01	795.02			132.8	102.85				1.2727				0.422	0.354
							457.69	637.37			92.44	108.06			1.46147	1.03683				0.555	0.406
							411.92	849.26			76.81	118.48			1.11738	1.11607				0.538	0.338
							469.55	1015.39			82.02	127.59			1.55972	1.21427				0.592	0.301
							539.05	1300.17			88.53	166.65			1.72445	1.46259				0.457	0.238
							481.42	500.06			87.23	91.13			1.88186	1.57512				0.47	0.418
							932.33	539.05			121.08	89.83			1.82364	1.29912				0.409	0.459
							1117.1	1405.27			162.74	134.1			2.06471	1.07694				0.276	0.465
							437.34	1568.01			79.42	207.01			1.26489	1.02054				0.628	0.258
								1050.99				118.48			1.38677	1.55786				0.214	0.363
							562.78	783.15			88.53	98.95			1.74988	1.43465				0.529	0.481
								159.34				40.36			1.60562	1				0.217	0.55
							586.52	954.36			95.04	108.06			1.88843	1.18484				0.58	0.4
							417	1476.47			70.3	151.02			1.13156	1.29576				0.62	0.336
							220.36	342.42			50.77	61.19			1.18156	1.24986				0.827	0.666
							917.07	518.71			123.68	85.93			1.31606	1.56217				0.62	0.47
							652.63	813.67			102.85	97.64			1.88476	1.01827				0.544	0.452
							681.44	1449.35			109.36	242.16			1.17266	1.95626				0.512	0.255
							637.37	1050.99			97.64	131.49			1.64963	1.30877				0.715	0.349
							772.98	476.33			141.91	89.83			1.27011	1.07937				0.451	0.521
							676.36	352.59			147.12	69			1.19399	1.585				0.33	0.661
							266.13	1234.06			50.77	132.8			1.22201	1.03966				0.834	0.354
							903.51	756.03			130.19	95.04			1.73861	1.37761				0.417	0.484
							232.23	586.52			53.38	82.02			1.01599	1.30844				0.846	0.455
							235.62	255.96			63.79	58.58			1.25403	1.16645				0.626	0.486
							220.36	903.51			45.56	134.1			1.09078	1.16589				0.812	0.379
							313.6	506.84			65.09	82.02			1.05326	1.5				0.664	0.501
							213.58	445.82			44.26	76.81			1.26739	1.81176				0.697	0.583
							810.28	998.44			121.08	109.36			1.07681	1.11521				0.456	0.402
							472.94	686.53			85.93	127.59			1.22536					0.586	0.416
							322.07	549.22			63.79	78.11			1.43217	1.05257				0.661	0.494
							384.79	294.95			66.4	55.98			1.1363	1.24968				0.798	0.55
							264.44	593.3			52.07	93.74			1.07683	1.84213				0.737	0.393
							169.51	632.29			49.47	106.76			1.30054	2.25435				0.617	0.437
							625.5	742.47			96.34	93.74			1.2501	1.13352				0.683	0.481
							486.5	474.64			93.74	85.93			2.10367	1.43232				0.539	0.546
							337.33	1081.5			69	136.7			2.0094	1.08607				0.431	0.331
							294.95	349.2			55.98	66.4			1.07683	1.02107				0.855	0.634
							408.53	386.49			74.21	66.4			1.7497	1.20031				0.527	0.573
							261.05	1284.92			54.68	138			1.24968	1.57511				0.574	0.295
							259.35	342.42			54.68	59.89			1.16645	1.2146				0.746	0.653
							322.07	515.32			55.98	82.02			1.23109	1.58404				0.804	0.504
							111.87	354.28			33.85	66.4			1.2854	1.66645				0.638	0.617
							300.04	845.87			54.68	106.76			1.15366	1.79105				0.824	0.421
							322.07	1205.25			58.58	154.93			1.01951	2.197				0.817	0.257
							398.35	662.8			66.4	91.13			1.06241	1.53741				0.764	0.356
								625.5				89.83			1.13638	1.82617				0.205	0.447
							427.17	571.26			78.11	83.32			1.63196	1.88692				0.613	0.473
							550.92	1144.22			92.44	121.08			1.91855	1.1363				0.587	0.319
							322.07	432.26			57.28	66.4			1.14325	1				0.694	0.535
							291.56	910.29			52.07	124.98			1.07683	1.14736				0.832	0.313
							362.76	906.9			70.3	102.85			1.41884	1.05697				0.555	0.355
							208.5	1210.33			46.87	124.98			1.02112	1.13801				0.788	0.289
							206.8	544.14			44.26	78.11			1.09078	1				0.838	0.541
							640.76	200.02			127.59	49.47				1				0.436	0.598
							518.71	854.35			78.11	111.97			1.16688	1.02142				0.567	0.403
							401.75	201.72			74.21	44.26			1.38295	1.09078				0.619	0.518
							494.98	425.48			79.42	76.81			1.32569	1.51958				0.668	0.492
							339.02	433.95			58.58	72.91			1.14325	1.7678				0.778	0.505
							369.54	1042.51			67.7	139.31			1.1363	1.36443				0.764	0.325
							1032.34	437.34			117.17	80.72			1.06544	1.17623				0.521	0.592
							174.6	435.65			40.36	70.3			1.05248	1.03845				0.685	0.507
							449.21	455.99			75.51	83.32			1.66127	1.17623				0.63	0.626
							362.76	1057.77			72.91	122.38			1.43723	1.03698				0.68	0.323
							362.76	922.16			69	177.06			1.43442					0.683	0.293
							325.46	574.65			59.89	88.53			1.15385	1.79069				0.759	0.436
							320.38	630.59			71.6	91.13			1.46875	1.6872				0.693	0.424
							410.22	542.44			65.09	96.34			1.06241	1.54365				0.662	0.425
							384.79	537.36			59.89	87.23			1	1.77022				0.804	0.461
							828.92	354.28			110.66	61.19			1.44515	1.04543				0.684	0.587
							183.07	871.3			42.96	127.59			1.20061	1.87671				0.463	0.339
							257.66	598.38			50.77	91.13			1.16645	2.0587				0.447	0.428
								413.61			144.51	75.51			1.06824	1.84634				0.288	0.478
							601.77	457.69			95.04	70.3			1.59374	1.22425				0.66	0.606
							323.77	350.89			57.28	67.7			1	1.53842				0.752	0.632
							344.11	895.03			61.19	109.36			1.28595	1.57132				0.745	0.388
							432.26	786.54			71.6	110.66			1.50055	1.14704				0.712	0.273
							791.63	957.75			110.66	109.36			1.89519	1.53748				0.667	0.345
							908.59	1030.65			130.19	122.38			1.76298	1.04477				0.574	0.377
							267.83	452.6			58.58	75.51			1.15366	1.42504				0.821	0.624
							322.07	210.19			59.89	50.77			1.23108	1.51347				0.804	0.433
							311.9	815.36			53.38	114.57			1	2.08233				0.801	0.382
							506.84	613.64			79.42	84.62			1.1261	1.59244				0.679	0.5
							278	2166.39			54.68	244.77			1.07683	2.0218				0.792	0.239
							518.71	1095.06			91.13	165.35			2.02211	2.57834				0.493	0.288
							439.04	1417.14			71.6	147.12			1.484	1.01885				0.592	0.287
							289.87	1030.65			52.07	109.36			1	1.07353				0.841	0.38
							708.57	567.87			89.83	80.72			1	1.10554				0.712	0.561
							145.78	1181.51			36.45	136.7			1.25	1.70871				0.534	0.334
							169.51	1095.06			42.96	118.48			1.22289	1.07755				0.716	0.322
							547.53	361.06			79.42	63.79			1.59849	1.2146				0.575	0.627
							244.1	394.96			53.38	63.79			1.08323	1.26393				0.774	0.624
							861.13	950.97				173.16				1.02377				0.24	0.37
							362.76	1622.25			59.89	174.46			1.13371	1.4695				0.779	0.261
							293.26	956.06			53.38	113.27			1.27761	1.58723				0.73	0.384
							403.44	944.19			85.93	113.27			1.50539	1.61339				0.57	0.319
							449.21	735.69			69	93.74			1.18723	1.19819				0.907	0.426
							294.95	237.32			66.4	48.17			1.55257	1.11069				0.665	0.413
							642.46	803.5			93.74	121.08			2.00051	2.04941				0.717	0.359
							216.97	898.42			48.17	106.76			1	1.02385				0.511	0.322
							418.7	740.78			66.4	95.04			1.20031	1.18691				0.752	0.367
							266.13	294.95			49.47	78.11			1	2.38599				0.883	0.44
							533.97	681.44			88.53	89.83			1.38872	1.17401				0.512	0.493
							472.94	167.81			75.51	39.05			1.3845	1.10069				0.581	0.532
							115.27	583.13			35.15	88.53			1.12488	1.56767				0.565	0.433
							506.84	596.69			89.83	93.74			1.36715	1.15867				0.463	0.314
							233.93	571.26			46.87	92.44			1	1.86641				0.825	0.464
							617.03	500.06			92.44	79.42			1.3336	1.7146				0.525	0.5
							586.52	1284.92			115.87	158.84				1.59591				0.376	0.289
							610.25	1139.13			87.23	115.87			1.58414	1.05065				0.682	0.325
							474.64	1201.86			69	183.57			1.24964	1.53388				0.738	0.277
							439.04	783.15			75.51	138			2.16709	2.69919				0.648	0.361
							540.75	1495.12			82.02	216.12			1.48632	1.18077				0.547	0.24
							261.05	205.11			50.77	49.47			1.04254	1.21763				0.647	0.436
							388.18	1635.81			63.79	216.12			1.3573	1.08677				0.757	0.257
							1049.29	376.32			158.84	62.49				1.33369				0.363	0.592
							233.93	381.4			54.68	69			1.42341	1.54186				0.818	0.654
								652.63				82.02			1.38474	1.2628				0.207	0.487
							993.35	398.35			139.31	70.3			1.08467	1.26544				0.376	0.647
							549.22	494.98			85.93	78.11			1.49976	1.34231				0.558	0.617
							493.28	457.69			87.23	83.32			1.47064	1.46048				0.605	0.497
							284.78	837.4			59.89	109.36			1.45907	1.48058				0.715	0.428
							544.14	486.5			113.27	91.13			1.84981	2.67309				0.401	0.443
							574.65	615.33			106.76	101.55			1.34558	1.26324				0.508	0.473
							284.78	1034.04			63.79	121.08			1.31151	1				0.761	0.324
							381.4	433.95			71.6	76.81			1.6497	1.03661				0.643	0.477
							389.88	379.71			72.91	74.21			1.05917	1.85507				0.623	0.626
							459.38	1015.39			79.42	240.86			1.52956					0.613	0.26
							674.66				102.85	239.56			1.30348	2.28093				0.424	0.213
							1164.56	998.44			141.91	121.08			1.71759	1.30364				0.579	0.324
							727.21	1354.42			111.97	182.27			1.54431	1.56069				0.527	0.292
							647.54				98.95				1.45025	1.2956				0.691	0.212
							637.37	1645.98			88.53	175.76			1.1772	1.51484				0.63	0.268
							362.76	925.55			67.7	145.82			1.13371	1.90639				0.689	0.377
							486.5	347.5			80.72	66.4			1.31267	1				0.62	0.689
							357.67	796.71			63.79	101.55			1.8046	1.48576				0.669	0.457
							272.91	350.89			52.07	75.51			1.07683	1.31892				0.774	0.351
							455.99	1286.61			79.42	173.16			1.80011	1.00717				0.521	0.28
							444.12	1078.11			88.53	123.68				1.06914				0.499	0.333
							274.61	1900.26			53.38	223.94			1.07683	1.32738				0.771	0.212
							384.79	1054.38			66.4	122.38			1.70221	1.36352				0.739	0.313
							362.76				61.19				1.06711	1.49796				0.798	0.259
							410.22	815.36			66.4	111.97			1.03567	1.66581				0.822	0.424
							525.49	110.18			89.83	33.85			1.56133	1.66581				0.459	0.664
							305.12	1757.86			54.68	268.2			1.04997	1.44051				0.719	0.259
							400.05	215.28			65.09	58.58			1.077	1.09485				0.809	0.46
							467.86				79.42				1.49072	1.44167				0.594	0.239
							259.35	715.35			49.47	101.55			1	1.60389				0.819	0.48
							517.02	1152.7			89.83	152.33			1.56217	1.15132				0.555	0.286
							596.69	708.57			97.64	100.25			1.67059	1.02725				0.487	0.247
							574.65	776.37			102.85	111.97			2.01938	2.13437				0.463	0.414
							306.82	820.45			57.28	127.59			1	2.49909				0.734	0.336
							562.78	1729.05			87.23	208.31			1.54039	2.84172				0.601	0.226
							218.67	627.2			45.56	91.13			1.09078	1.43884				0.83	0.617
							410.22	425.48			63.79	82.02			1.18173	2.05552				0.707	0.524
							417	949.28			69	131.49			1.3573	1.81031				0.692	0.398
							361.06	1067.94			79.42	122.38			1.05874	1.09426				0.374	0.317
							315.29	681.44			57.28	95.04			1.12507	1.01247				0.706	0.41
							808.58	652.63			105.46	98.95			1.79974	1.77501				0.483	0.471
							410.22	654.32			74.21	93.74			1.64325	2.29167				0.725	0.446
							810.28	639.07			114.57	83.32			1.42971	1.06594				0.487	0.504
								701.79				108.06			1.27007	2.34029				0.187	0.38
							1045.9	186.46			134.1	49.47			1.30803	1				0.566	0.522
							255.96	491.59			53.38	82.02			1.16645	2.1366				0.725	0.466
							244.1	681.44			52.07	98.95			1.8517	1.16008				0.346	0.38
							479.72	533.97			88.53	84.62			2.04997	1.8				0.561	0.451
							266.13	939.11			52.07	117.17			1.08323	1.6669				0.832	0.4
							483.11	754.34			78.11	122.38			1.85785	2.62082				0.617	0.213
							298.34	2042.65			54.68				1	1.04947				0.788	0.205
							423.78	966.23			71.6	154.93			1.4071	1.78959				0.612	0.317
							328.85	1049.29			62.49	188.78			1.38475	1.06615				0.651	0.287
							352.59	961.14			59.89	122.38			1.14278	2.69927				0.463	0.331
							279.69	1045.9			54.68	123.68			1.15366	1.59078				0.813	0.376
							272.91	383.1			52.07	63.79			1	1.83355				0.831	0.704
							549.22	710.26			82.02	105.46			1.59572	1.62887				0.766	0.38
							315.29	1234.06			57.28	135.4			1.03832	1.59712				0.729	0.234
							696.7	898.42			98.95	114.57			1.48784	1.13684				0.467	0.338
							815.36	1223.89			115.87	138			2.11369	1.39965				0.538	0.287
							491.59	828.92			96.34	108.06			1.01194	1.01076				0.484	0.297
							289.87	805.19			53.38	122.38			1.15366	1.77244				0.662	0.327
							408.53	995.05			71.6	114.57			1.86064	1.07133				0.769	0.337
							503.45	959.45			69	158.84			1.40889	2.6472				0.632	0.276
							215.28	535.66			53.38	79.42			1.59141	1.00866				0.614	0.44
							247.49	1003.52			50.77	139.31			1.27235	1.3422				0.846	0.297
							723.82	632.29			110.66	95.04			2.1351	1.8649				0.459	0.389
							232.23	291.56			48.17	65.09			1	1.81774				0.638	0.57
							401.75	1700.23			74.21	203.1			1.1834	2.00789				0.826	0.31
							520.41	520.41			82.02	85.93			1.24794	1.8658				0.714	0.393
							271.22				58.58				1.73642	1.35866				0.718	0.234
							237.32	828.92			52.07	122.38			1.02552	1.6104				0.865	0.4
							459.38	749.25			80.72	100.25			1.02016	1.32072				0.619	0.354
							271.22	517.02			55.98	76.81			1.16645	1.41693				0.857	0.539
							272.91	1037.43			53.38	136.7			1	1.22337				0.841	0.328
								562.78				93.74			1.1907	1.7336				0.142	0.489
							255.96	1454.43			53.38	193.99			1	1.74606				0.775	0.178
							927.24	622.11			106.76	131.49			1.67401					0.571	0.294
							467.86	1079.8			91.13	130.19			1.792	2.02853				0.372	0.205
							457.69	676.36			72.91	104.15			1.19254	1.04539				0.641	0.457
							335.63	900.12			71.6	139.31			1.0169	2.09503				0.595	0.354
							427.17	861.13			82.02	102.85			1.96094	1.67783				0.628	0.448
							337.33	1747.69			67.7	184.88			1.37406	1.06998				0.763	0.217
							562.78	1803.63			87.23	154.93			1.86732	1.56382				0.573	0.258
							586.52	411.92			93.74	63.79			1.48161	1.17532				0.499	0.755
								754.34				104.15			2.06858	1.94099				0.263	0.426
							281.39	793.32			53.38	115.87			1.07683	1.56938				0.709	0.394
							267.83	850.96			53.38	121.08			1.07683	2.03484				0.875	0.358
							559.39	2091.81			84.62	201.8			1.26261	1.05539				0.62	0.225
							779.76	411.92			109.36	70.3			1.46806	1.39095				0.511	0.551
							803.5	1108.62			122.38	132.8			1.58846	1.35675				0.505	0.354
							562.78	1073.02			109.36	136.7				1.93662				0.396	0.335
							374.62	291.56			72.91	70.3			1.12482	2.78933				0.76	0.395
							223.75	1013.69			48.17	143.21			1.20793	2.81515				0.845	0.363
							291.56	813.67			59.89	109.36			1	1.84705				0.716	0.338
							467.86	952.67			80.72	119.78			1.31253	1.26051				0.609	0.356
							508.54	686.53			85.93	92.44			1.35291	1.21316				0.541	0.404
							242.4	623.81			46.87	97.64			1	1.14057				0.831	0.463
							788.24	1527.32			106.76	153.63			1.29136	1.30853				0.498	0.331
							400.05	288.17			69	63.79			1.42865	1.19038				0.705	0.605
							572.96	1429.01			88.53	200.5			1.15021	1.77037				0.724	0.235
							289.87	796.71			54.68	104.15			1.23109	1.45382				0.618	0.425
							650.93	539.05			98.95	78.11			1.91308	1.68198				0.696	0.482
							679.75	372.93			109.36	66.4			1.69832	1.26691				0.235	0.626
							250.88	1539.19			49.47	187.48			1.16645	1.31526				0.815	0.255
							1086.59	695.01			170.55	105.46			1.28854	2.48314				0.433	0.404
							474.64	369.54			83.32	67.7			2.17696	1.35457				0.523	0.675
								922.16				143.21			2.00872	2.17423				0.252	0.323
							862.83	415.31			115.87	71.6			1.61246	1.83355				0.677	0.489
							489.89	761.12			79.42	115.87			1.32279	1.22359				0.596	0.416
							357.67	500.06			75.51	74.21			1.27259	1.23543				0.372	0.533
							501.76	1015.39			80.72	128.89			1.29417	1.95899				0.59	0.482
							506.84	723.82			88.53	98.95			2.07158	1.30192				0.63	0.367
							255.96	778.07			52.07	122.38			1.24968	1.60743				0.759	0.361
							644.15	398.35			88.53	72.91			1.32522	1.47153				0.649	0.56
							325.46	744.17			54.68	98.95			1	1.68455				0.798	0.413
							262.74	861.13			57.28	93.74			1.55647	1.02587				0.708	0.401
							250.88	752.64			53.38	122.38			1.27733	2.27158				0.76	0.452
							572.96	781.46			83.32	104.15			1.41166	1.20431				0.607	0.346
								1081.5			166.65	135.4				1.66996				0.253	0.295
							379.71	786.54			70.3	102.85			1	1.01916				0.699	0.35
								1052.68				141.91			1.59773	2.04762				0.183	0.3
							545.83	633.98			93.74	91.13			1.22007	1.50839				0.544	0.365
							530.58	572.96			109.36	98.95			1.59085	1.54182				0.519	0.419
							467.86	613.64			88.53	96.34			2.07742	1.18001				0.695	0.426
							369.54	1549.36			69	138			1.07784	1.18747				0.571	0.433
							403.44	1705.31			92.44	213.52			2.08258	1.05012				0.518	0.251
							615.33	1059.46			87.23	122.38			1.77715	1.25				0.797	0.357
							259.35	818.75			55.98	98.95			1.54539	1.04161				0.755	0.47
							301.73	861.13			69	135.4			1.29542	1.50994				0.509	0.321
							232.23	147.47			49.47	37.75			1.18156	1.11102				0.792	0.551
							608.55	1406.97			98.95	138			1.16871	1.13342				0.583	0.241
							335.63	467.86			63.79	87.23			1.125	2.09278				0.686	0.427
							839.09	462.77			109.36	78.11			1.80871	1.65698				0.69	0.536
							440.73	903.51			79.42	152.33			1.2182	1.99438				0.459	0.356
							503.45	610.25			96.34	91.13			1.04608	1.17032				0.492	0.424
							376.32	900.12			82.02	96.34			1.3335	1.21743				0.644	0.427
							459.38	1505.29			79.42				1.00835	2.10762				0.671	0.246
							242.4	900.12			50.77	105.46			1.01053	1.42521				0.754	0.493
							174.6	901.81			45.56	108.06			1.22289	1.42013				0.856	0.396
							289.87	1357.81			55.98	153.63			1	1.09362				0.723	0.333
							681.44	732.3			117.17	92.44			1.44829	1.37954				0.361	0.465
							528.88	633.98			82.02	93.74			1.43222	1.50021				0.562	0.434
							210.19	272.91			45.56	52.07			1.19688	1.07683				0.709	0.491
							374.62	462.77			74.21	80.72			1.33316	1.05257				0.554	0.553
							305.12	494.98			57.28	82.02			1.07135	1.64919				0.696	0.511
							466.16	369.54			83.32	104.15			1.23543					0.599	0.454
							159.34	501.76			45.56	83.32			1.20061	1.33333				0.645	0.545
							294.95	705.18			54.68	111.97			1.15366	2.91605				0.696	0.39
							450.9	1137.44			84.62	124.98			1.02724	1.35924				0.602	0.359
							235.62	447.51			57.28	67.7			1.61916	1.20986				0.764	0.574
							520.41	279.69			75.51	52.07			1.41149	1				0.791	0.566
							286.48	484.81			62.49	79.42			1.67657	1.78595				0.493	0.461
							405.14	711.96			85.93	124.98			1.80425	2.20088				0.642	0.401
							267.83	761.12			52.07	91.13			1.16645	1.0415				0.911	0.494
							205.11	510.23			44.26	98.95			1	2.04013				0.653	0.492
							233.93	432.26			46.87	80.72			1.08323	1.36776				0.787	0.556
							362.76	1244.23			61.19	145.82			1.26869	1.54375				0.718	0.306
							116.96	494.98			33.85	85.93			1.18713	1.61542				0.587	0.477
							316.99	1391.71			54.68	147.12			1.06227	1.7284				0.822	0.286
							374.62	542.44			62.49	87.23			1.46158	1.56217				0.734	0.481
							349.2	388.18			62.49	69			1.2146	1.61584				0.837	0.614
							450.9	311.9			72.91	58.58			1.11749	1.23109				0.71	0.702
								950.97				121.08			1.09307	1.63788				0.178	0.389
							466.16	1081.5			80.72	139.31			1.4799	2.46087				0.582	0.275
							210.19	861.13			58.58	110.66			2.02437	1.28567				0.399	0.313
							567.87	613.64			93.74	87.23			2.2865	1.90294				0.573	0.463
							330.55	588.21			55.98	91.13			1.14325	1.8747				0.511	0.467
							357.67	1240.84			71.6	131.49			1.55226	1.09743				0.547	0.304
							227.14	467.86			46.87	71.6			1.09078	1.24989				0.784	0.505
							242.4	922.16			49.47	127.59			1.16645	1.06056				0.713	0.299
							320.38	1005.22			55.98	101.55			1.07135	1.05303				0.795	0.333
							481.42	1284.92			83.32	134.1			1.35587	1.13342				0.613	0.28
							640.76	545.83			124.98	78.11				1.11097				0.447	0.539
							518.71	169.51			79.42	48.17			1.43905	1.44492				0.646	0.58
							386.49	591.6			72.91	95.04			1.45037	1.56432				0.654	0.294
							364.45	893.34			61.19	109.36			1.06032	1				0.752	0.407
							393.27	396.66			70.3	71.6			1.18723	1.12482				0.743	0.56
							850.96	494.98			101.55	82.02			1.01779	2.02102				0.613	0.465
							177.99	1110.32			39.05	143.21			1	1.44848				0.665	0.323
							420.39	379.71			72.91	61.19			1.64856	1.33351				0.67	0.662
							269.52	533.97			62.49	84.62			1.09995	1.25442				0.635	0.446
							342.42	589.91			61.19	97.64			1.29966	1.13449				0.774	0.525
							559.39	998.44			100.25	113.27			2.34017	1				0.525	0.338
							150.86	784.85			44.26	169.25			2.2865					0.845	0.332
							530.58	576.35			85.93	92.44			1.21068	1.90497				0.537	0.445
							398.35	659.41			74.21	88.53			1	1.33828				0.657	0.424
							247.49	517.02			54.68	80.72			1.34633	1.55638				0.721	0.468
							210.19	598.38			55.98	100.25			2.27168	1.78638				0.621	0.424
							259.35	476.33			54.68	76.81			1.05796	1.17623				0.731	0.474
							167.81	905.2			41.66	138			1.05248	2.15534				0.887	0.332
							189.85	620.42			42.96	85.93			1.20061	1.91741				0.485	0.42
							371.23	444.12			74.21	84.62			1.50732	2.12848				0.678	0.449
							455.99	469.55			74.21	71.6			1.16156	1.18836				0.813	0.593
							308.51	420.39			58.58	76.81			1.41677	1.98123				0.814	0.541
							244.1	1184.9			49.47	174.46			1.02552	1.16592				0.455	0.313
							339.02	957.75			58.58	115.87			1.06711	1.21117				0.721	0.245
								956.06				108.06			1.25778	1.43927				0.256	0.364
							522.1	1010.3			100.25	111.97			1.62303	1.09764				0.578	0.391
							384.79	528.88			69	83.32			1.20179	1.54479				0.698	0.549
							315.29	825.53			57.28	121.08			1.13639	2.36164				0.789	0.391
							583.13	620.42			82.02	91.13			1.4704	2.06447				0.804	0.495
							344.11	1037.43			72.91	157.53			1.05154	2.62561				0.763	0.302
							867.91	766.2			113.27	96.34			1	1.28294				0.608	0.463
							255.96	1483.25			52.07	157.53			1.30039	1.19263				0.868	0.275
							888.25	1112.01			157.53	123.68			2.08506	1.09956				0.339	0.356
							679.75	564.48			96.34	97.64			1.04342	1.20015				0.406	0.567
							286.48	1196.77			52.07	156.23			1.07683	1.95461				0.863	0.334
							805.19	383.1			95.04	65.09			1.2836	1.20031				0.651	0.605
							142.39	1215.42			36.45	132.8			1.11102	1.16923				0.524	0.287
							215.28	422.09			50.77	67.7			1	1.06241				0.604	0.613
							454.29	147.47			72.91	44.26			1.56577	1.55947				0.673	0.579
							283.08	642.46			59.89	92.44			1.07683	1.64709				0.695	0.505
							347.5	1393.41			58.58	138			1	1.46156				0.804	0.293
							223.75	839.09			53.38	106.76			1.51791	2.10067				0.477	0.424
							313.6	964.53			61.19	115.87			1.19627	1.54104				0.687	0.308
							591.6	681.44			97.64	84.62			1	1.3336				0.741	0.442
							250.88	194.94			54.68	42.96			1.23721	1				0.788	0.436
							262.74	959.45			52.07	111.97			1.08323	1.10082				0.805	0.293
							642.46	803.5			93.74	109.36			2.13422	2.12875				0.724	0.371
							206.8	1015.39			45.56	115.87			1.09078	1.23462				0.525	0.305
							415.31	437.34			67.7	104.15			1.06241	2.83355				0.76	0.334
							339.02	644.15			65.09	85.93			1.01239	1.26324				0.728	0.524
							432.26	169.51			75.51	42.96			1.24022	1				0.602	0.54
							189.85	625.5			42.96	89.83			1	1.41166				0.802	0.43
							254.27	372.93			54.68	79.42			1.60072	1.03885				0.639	0.42
							620.42	627.2			105.46	100.25			1.26509	2.10817				0.397	0.427
							198.33	581.43			44.26	87.23			1.05166	1.73256				0.409	0.453
							276.3	911.98			53.38	115.87			1.16657	1.91017				0.705	0.369
							1118.79	1176.43			153.63	113.27			1.14373	1.08686				0.348	0.309
							425.48	1210.33			69	192.69			1.34571	1.54686				0.719	0.275
								772.98				131.49			1.36236	2.29371				0.158	0.362
							450.9	1493.42			85.93	180.97			1.43735	1.2025				0.479	0.228
							661.1	1822.28			91.13				1.36068	1.43897				0.66	0.241
							574.65	320.38			92.44	76.81			1.529	1.63599				0.634	0.371
							220.36	384.79			45.56	67.7			1.12736	1.61584				0.759	0.568
							744.17	339.02			123.68	65.09			1.32627	1.3573				0.436	0.734
								649.24				84.62			1.64907	1.30506				0.302	0.493
							874.69	406.83			136.7	66.4			1.9384	1.20031				0.422	0.64
							1134.05	535.66			164.04	84.62			1.11361	1.03447				0.335	0.589
							361.06	388.18			62.49	69			1.01861	1.46158				0.776	0.544
							932.33	911.98			138	114.57			1.55984	1.15362				0.38	0.401
							847.57	564.48			126.29	97.64			1.22578	2.56218				0.504	0.406
							815.36	605.16			130.19	95.04			1.49849	1.23285				0.408	0.476
							262.74	1017.08			52.07	114.57			1.41819	1.09616				0.762	0.314
							342.42	406.83			66.4	78.11			1.17782	2.30208				0.713	0.603
							488.2	1615.47			83.32				1.75014	2.9985				0.59	0.264
							469.55				78.11	220.03			1.23514	1.40892				0.573	0.233
							457.69	1115.4			74.21	135.4			1.05548	1.16755				0.575	0.295
								937.41				136.7			1.1731	1.03599				0.447	0.376
							1059.46	1300.17				147.12			1.92149	1.47402				0.388	0.327
							672.97	1552.75			88.53	158.84			1.41547	1.64104				0.712	0.277
							740.78	864.52			108.06	111.97			1.46761	1.83355				0.546	0.437
							545.83	873			98.95	122.38			1.79396	2.19369				0.469	0.411
							976.4	459.38			170.55	78.11			1.38472	1.53381				0.328	0.566
							476.33	369.54			79.42	88.53			1.7146	1.86583				0.721	0.323
							566.17	1673.11			91.13	223.94			1.4704	1.20821				0.562	0.236
							603.47				93.74	248.67			1.68346	1.64863				0.428	0.207
							654.32	1668.02			118.48	201.8			1.30614	1.21653				0.377	0.227
							369.54	981.49			72.91	110.66			1.49007	1.20356				0.739	0.331
							420.39	695.01			65.09	102.85			1.12482	1.78785				0.823	0.478
							442.43				71.6				1.24964	1.45495				0.706	0.317
							333.94				67.7				1.57611	1.55595				0.645	0.212
							450.9	100.01			84.62	31.24			1.52699	1.1427				0.519	0.684
							437.34	310.21			70.3	71.6			1.02599	1.28595				0.759	0.427
							525.49	510.23			95.04	79.42			1.20995	1.54236				0.534	0.269
							364.45	834.01			71.6	122.38			1	2.78874				0.636	0.215
							452.6	1623.95			74.21	199.2			1.43546	2.19232				0.624	0.307
							352.59	859.44			76.81	118.48			1.11475	1.6873				0.73	0.42
							642.46	976.4			111.97	158.84			1.63686	1.87668				0.42	0.323
							605.16	1164.56			91.13	154.93			1.42639	1.71036				0.588	0.197
							378.01	903.51			78.11	147.12			1.80972	2.52916				0.607	0.369
							247.49	1908.73			49.47	240.86			1.07117					0.755	0.212
							427.17	462.77			62.49	92.44			1.08692	1.33881				0.713	0.541
							572.96	372.93			101.55	78.11			1.01738	1.31475				0.295	0.516
							800.11	405.14			119.78	78.11			1.78774	1.07342				0.491	0.581
							605.16	1050.99			109.36	147.12				1.44064				0.534	0.331
							300.04	1015.39			55.98	118.48			1.15366	1.28684				0.759	0.307
							405.14	484.81			82.02	71.6			1.60041	1.45481				0.712	0.507
							355.98	1256.1			70.3	144.51			1.94121	1.23148				0.555	0.295
							610.25	723.82			92.44	98.95			1.33333	1.17811				0.617	0.409
							949.28	925.55			127.59	126.29			1.70035	2.52064				0.641	0.352
							728.91	701.79			117.17	98.95			1.44967	1.71578				0.418	0.483
							279.69	684.84			53.38	87.23			1.07683	1				0.818	0.485
							339.02	873			58.58	132.8			1.29155	2.47308				0.696	0.332
							461.08	556			75.51	89.83			1.92317	2.20252				0.639	0.429
							311.9	208.5			54.68	46.87			1.07135	1.20061				0.789	0.485
							345.81	889.95			61.19	114.57			1.27703	1.21569				0.742	0.337
							374.62	567.87			65.09	93.74			1.25013	2.35061				0.448	0.435
							330.55	817.06			65.09	96.34			1.25162	1.61038				0.66	0.453
							267.83	1093.37			53.38	165.35			1.03379	1.58328				0.834	0.298
							281.39	1115.4			52.07	174.46			1	2.39792				0.81	0.294
							305.12	1034.04			61.19	178.37			1.21805	1.11651				0.758	0.29
							201.72	806.89			50.77	98.95			1.18156	1.22269				0.741	0.449
							491.59	1000.13			76.81	127.59			1.24964	2.56924				0.747	0.331
							235.62	413.61			52.07	71.6			1.08323	2				0.833	0.663
							640.76	722.13			93.74	96.34			1.75673	2.18479				0.51	0.37
							696.7	1778.21			117.17	225.24			1.03702	1.27792				0.283	0.229
							756.03	1212.03			131.49	149.72			1.62338	1.49985				0.572	0.243
							272.91	984.88			55.98	139.31			1.33355	1.23072				0.706	0.27
							515.32	979.79			74.21	126.29			1.23543	1.0067				0.624	0.314
							313.6	839.09			67.7	128.89			1.53842	2.46054				0.773	0.343
							235.62	1027.26			50.77	127.59			1.32692	1.56056				0.812	0.328
							652.63	749.25			102.85	126.29				2.12234				0.513	0.328
							498.37	564.48			82.02	84.62			1.37528	1.15332				0.736	0.425
							213.58	873			48.17	122.38			1.20061	1.81831				0.655	0.325
							240.71	662.8			50.77	100.25			1.34189	1.9637				0.831	0.372
							286.48	1525.63			58.58	188.78			1.23109	1.27455				0.788	0.254
							450.9	1279.83			72.91	147.12			1.05548	1.33342				0.815	0.391
							318.68				75.51				1.56634	1.14462				0.752	0.222
							371.23	488.2			62.49	87.23			1.30425	1.28672				0.749	0.588
							289.87	683.14			53.38	88.53			1.07683	1.16001				0.815	0.378
							266.13	593.3			54.68	92.44			1	1.6636				0.763	0.486
							547.53	905.2			79.42	140.61			1.05257	1.35686				0.791	0.341
							954.36	567.87			130.19	89.83			1.96469	1.832				0.551	0.528
							749.25	1315.43			113.27	144.51			1.39903	2.45668				0.435	0.192
							364.45	525.49			69	102.85			1.276	2.6979				0.598	0.336
								810.28			147.12	113.27			1.90387	1.09099				0.396	0.392
							203.41	859.44			52.07	108.06			1.18156	1.76651				0.486	0.445
							344.11	1125.57			88.53	182.27			2.38188	2.74801				0.534	0.289
							861.13	1930.77			138	166.65			1.90417	1.48389				0.435	0.251
							284.78	1623.95			57.28	162.74			1.41677	1.50743				0.828	0.223
							596.69	840.79			101.55	106.76			1.60661	1.85577				0.489	0.392
							311.9	435.65			61.19	69			1.30792	1.18723				0.678	0.734
							264.44	974.71			62.49	122.38			2.2406	1.4075				0.633	0.324
							408.53	966.23			89.83	132.8				2.12872				0.332	0.326
							462.77	398.35			72.91	67.7			1.43605	1.12482				0.726	0.589
							862.83	1564.62			126.29	167.95			1.05923	1.50168				0.466	0.263
								328.85			162.74	74.21			1.92883	1.33931				0.388	0.53
							508.54	772.98			104.15	132.8			1.51196	1.66014				0.638	0.238
							237.32	286.48			50.77	63.79			1.60108	1.41677				0.751	0.566
							257.66	679.75			50.77	93.74			1.2091	1.47623				0.831	0.417
							535.66	1079.8			91.13	154.93			1.56696					0.599	0.344
							574.65	725.52			91.13	105.46			1.56488	2.07911				0.498	0.377
							318.68	876.39			59.89	106.76			1.02692	1.21743				0.713	0.343
							239.01	966.23			48.17	117.17			1.08323	1.11521				0.826	0.357
							408.53	659.41			65.09	106.76			1.23797	1.8848				0.684	0.439
							471.25	391.57			66.4	82.02			1.31802	1.62887				0.747	0.492
							254.27	1681.58			61.19	184.88				1.48381				0.639	0.322
							339.02	834.01			67.7	124.98			1.37968	1.2638				0.535	0.45
							440.73	1315.43			82.02	188.78			1.46328	1.13467				0.713	0.243
							242.4	559.39			59.89	84.62			1.42747	1.33333				0.773	0.482
								679.75			167.95	97.64			1.21634	1.18191				0.248	0.414
							423.78	727.21			91.13	114.57			1.22171	2.17552				0.773	0.37
							1005.22	1786.68			147.12	204.41			1.52171	1.25676				0.198	0.231
								389.88				62.49			1.19035	1.1363				0.21	0.669
							823.84	437.34			105.46	75.51			1.88251	1.66161				0.714	0.463
							284.78	662.8			63.79	93.74			2.09415	1.61837				0.739	0.411
							332.24	772.98			58.58	122.38			1	1.04483				0.723	0.414
							706.87	1196.77			114.57	141.91			1.25822	1.85616				0.408	0.432
							693.31	623.81			96.34	100.25			2.13884	2.06241				0.463	0.407
							1012	583.13			132.8	79.42			1.85531	1.14319				0.356	0.477
							376.32	727.21			70.3	98.95			1.21078	1.32077				0.383	0.36
							303.43	723.82			54.68	100.25			1.12224	1.40977				0.684	0.382
							505.15	803.5			83.32	93.74			1.75794	1.54151				0.654	0.377
							667.88	1037.43			93.74	109.36			1.0326	1.08453				0.628	0.357
							367.84	744.17			58.58	110.66			1.04543	1.88898				0.755	0.463
							339.02	886.56			71.6	111.97			1.87006	1.1684				0.626	0.328
							596.69	1122.18			83.32	143.21			1.17889	1.86844				0.585	0.289
							928.94	830.62			138	121.08			1.8247	1.38672				0.316	0.335
							618.72	1193.38			108.06	165.35				1.58319				0.413	0.285
							418.7	652.63			70.3	88.53			1.15258	1.37104				0.659	0.35
							552.61	647.54			89.83	96.34			1.50022	1.5557				0.549	0.386
								656.02				98.95			2.19383	1.19688				0.189	0.404
							408.53	1620.56			72.91	136.7			1.12482	1.26715				0.761	0.421
							539.05	1422.22			118.48	188.78			1.35143	1.19991				0.51	0.284
							220.36	1178.12			49.47	128.89			1.08323	1.52656				0.803	0.334
							1062.85	859.44			160.14	98.95			1.66335	1.21986				0.579	0.466
							296.65	177.99			61.19	42.96			1.73182	1.3339				0.703	0.515
							325.46	569.56			74.21	95.04			1.43621	1.77971				0.484	0.448
							247.49	1208.64			52.07	179.67			1.52624	1.09198				0.763	0.263
								503.45				78.11			1.30879	1.78249				0.19	0.515
							789.93	706.87				100.25			1.22256	1.18735				0.363	0.382
							433.95	1669.72			69				1	2.35021				0.769	0.234
							316.99	923.85			63.79	149.72			1.35098	1.8454				0.722	0.351
							498.37	464.47			96.34	79.42			1.36557	1.94196				0.409	0.455
							342.42	896.73			63.79	102.85			1.53842	1.01214				0.724	0.433
							322.07	505.15			57.28	87.23			1.19344	1.39053				0.773	0.52
							1083.19	928.94			132.8	111.97			1.41554	1.35506				0.445	0.382
							279.69	369.54			53.38	74.21			1	2				0.839	0.636
							255.96	1322.21			52.07	174.46			1.16645	1.17684				0.738	0.338
							413.61	801.8			78.11	96.34			1.59227	1.52002				0.541	0.449
							520.41	688.23			78.11	104.15			1.22445	1.13617				0.56	0.422
							205.11	252.57			48.17	55.98			1.13607	1.19209				0.708	0.512
							239.01	928.94			63.79	139.31			1.47029	1.25776				0.361	0.388
							378.01	625.5			70.3	101.55			1.38235	2.06159				0.591	0.45
							703.48	750.95			97.64	115.87			1.09369	2.84892				0.488	0.397
							532.27	417			80.72	72.91			1.49976	1.0097				0.734	0.629
							215.28	1195.07			50.77	132.8			1.28582	1.41877				0.709	0.353
							278	467.86			53.38	72.91			1.03213	1.12372				0.723	0.556
							305.12	300.04			61.19	53.38			1.36716	1.1052				0.683	0.552
							686.53	1373.07			96.34	122.38			1.63846	1.24665				0.457	0.337
							311.9	908.59			59.89	114.57			1.14325	1.20129				0.777	0.43
							222.06	162.73			48.17	44.26			1.18156	1.50048				0.616	0.481
							264.44	533.97			49.47	93.74			1.03027	1.74072				0.748	0.475
							294.95	427.17			55.98	75.51			1	1.05874				0.843	0.563
							122.05	1093.37			35.15	134.1			1.2854	1.63455				0.613	0.345
							333.94	533.97			58.58	84.62			1.07135	1.38882				0.805	0.473
							544.14	1481.56			93.74	151.02				1.62959				0.555	0.275
							371.23	569.56			59.89	92.44			1.10425	1.16362				0.815	0.472
							296.65	449.21			66.4	78.11			1.111	1.40716				0.662	0.543
							323.77	873			62.49	115.87			1.28595	1.74613				0.693	0.41
								366.15				62.49			1.40316	1.3573				0.165	0.649
							405.14	1089.98			75.51	151.02			1.21729	2.13584				0.648	0.263
							766.2	664.49			121.08	92.44			1.05402	1.07145				0.227	0.375
							550.92	640.76			104.15	96.34			2.09407	1.93557				0.589	0.447
							340.72	666.19			58.58	95.04			1	1.9662				0.489	0.43
							391.57	1166.26			67.7	122.38			1.20031	1.00428				0.698	0.321
							437.34	444.12			82.02	66.4			1.28208	1.25724				0.471	0.538
							261.05	1061.16			61.19	114.57			1.41677	1.27879				0.71	0.311
							235.62	1306.95			46.87	135.4			1.27235	1.23101				0.739	0.279
							672.97	588.21			136.7	82.02				1.10554				0.433	0.508
							501.76	496.67			80.72	85.93			1.71709	1.9292				0.671	0.537
							447.51	813.67			70.3	97.64			1.24964	1.04161				0.663	0.434
							313.6	227.14			55.98	46.87			1.07135	1.20014				0.781	0.48
							352.59	474.64			57.28	76.81			1.06711	1.80963				0.789	0.48
							540.75	1157.78			85.93	157.53			1.08449	1.46321				0.621	0.311
							364.45	610.25			69	100.25			1.06241	1.60386				0.795	0.449
							242.4	567.87			52.07	82.02			1.24968	1.38455				0.84	0.402
							161.03	574.65			37.75	92.44			1	1.10027				0.725	0.553
							349.2	1020.47			62.49	113.27			1.42527	1.04944				0.794	0.33
							437.34	849.26			76.81	179.67			1.46721	2.93881				0.662	0.32
							405.14	574.65			70.3	88.53			1.38076	1.726				0.675	0.454
							472.94	715.35			89.83	95.04			1.37698	1.41401				0.578	0.415
							467.86	496.67			74.21	84.62			1.07679	1.52117				0.589	0.481
							300.04	611.94			57.28	97.64			1.37113	1.76457				0.783	0.409
							249.18	1032.34			49.47	144.51			1.23133	2.41342				0.761	0.312
							267.83	425.48			54.68	66.4			1.45461	1.27259				0.788	0.533
							198.33	633.98			42.96	88.53			1.20072	1.87754				0.442	0.418
							379.71	405.14			70.3	72.91			1.5	1.67052				0.685	0.459
							683.14	481.42			97.64	72.91			1.8467	1.25				0.648	0.59
							523.8	476.33			78.11	82.02			1.49976	1.80072				0.749	0.504
							1176.43	1079.8				136.7			1.75415	1.35328				0.284	0.346
							262.74	813.67			50.77	115.87			1.16645	1.20161				0.45	0.264
							352.59	993.35			63.79	106.76			1.46678	1.55276				0.698	0.357
							379.71	1086.59			65.09	124.98			1.14529	1.08601				0.721	0.366
							439.04	494.98			74.21	78.11			1.53381	1.55267				0.688	0.587
							289.87	881.47			55.98	134.1			1.15366	2.27186				0.818	0.377
							447.51	608.55			74.21	84.62			1.50055	1.17278				0.815	0.513
							223.75	1040.82			78.11	178.37			2.2345	2.56976				0.551	0.299
							925.55	344.11			118.48	72.91			1.61582	1.41849				0.582	0.547
							250.88	525.49			59.89	92.44			1.60108	1.75289				0.726	0.426
							142.39	1245.93			39.05	124.98			1.22289	1.28247				0.891	0.308
							291.56	1222.2			58.58	132.8			1.90085	1.14488				0.791	0.351
							930.63	600.08			136.7	95.04				1.04066				0.339	0.55
							700.09	1128.96			97.64	130.19			1.29386	1.87094				0.399	0.355
							316.99	1322.21			54.68	135.4			1.07135	1.10025				0.83	0.287
							788.24	420.39			95.04	66.4			1.3649	1.12482				0.674	0.579
							140.69	450.9			36.45	72.91			1.29044	1.05917				0.525	0.584
							208.5	622.11			46.87	95.04			1.09078	2.26742				0.63	0.526
							230.54	1454.43			49.47	147.12			1.09078	1.26438				0.827	0.292
							510.23	988.27			72.91	115.87			1.23543	1.60795				0.634	0.382
							206.8	1042.51			49.47	118.48			1.31473	1.46823				0.508	0.302
							364.45	744.17			65.09	89.83			1.02767	1.3106				0.775	0.447
							272.91	337.33			50.77	67.7			1.16645	1.47341				0.769	0.326
							500.06	225.45			71.6	53.38			1	1				0.862	0.426
							237.32	956.06			48.17	108.06			1.13183	1.00508				0.863	0.281
							274.61	823.84			52.07	113.27			1.07683	2.20899				0.788	0.375
							203.41	832.31			44.26	110.66			1.09078	1.35684				0.859	0.337
							662.8	374.62			104.15	95.04			2.00826	2.30792				0.57	0.363
							216.97	733.99			49.47	89.83			1.09078	1.09078				0.505	0.488
							401.75	166.12			62.49	39.05			1.06241	1				0.788	0.557
								615.33			144.51	88.53			1.29616	1.54076				0.319	0.426
							381.4	510.23			78.11	85.93			1.503	1.2382				0.658	0.346
							508.54	664.49			85.93	95.04			1.51307	2.09447				0.537	0.418
							172.9	944.19			45.56	127.59			1.10069	2.0559				0.794	0.36
							320.38	627.2			67.7	95.04			1.48644	1.36878				0.528	0.428
							227.14	1083.19			52.07	106.76			1.03436	1.07				0.371	0.328
							481.42	1840.93			87.23	235.65			1.24438	1.5888				0.467	0.225
							276.3	1478.16			53.38	205.71			1.24968	1.28383				0.732	0.229
								701.79			174.46	119.78			1.38261	2.41211				0.29	0.391
							320.38	1576.48			62.49	240.86			1.47341	1.04514				0.596	0.265
							615.33	410.22			98.95	67.7			1.44911	1.44492				0.695	0.546
							691.62	328.85			111.97	58.58			1.08684	1.22548				0.563	0.6
							189.85	605.16			41.66	83.32			1	1.27821				0.867	0.529
								162.73				40.36			1.02917	1.61069				0.216	0.507
							223.75	437.34			50.77	66.4			1.30054	1.05874				0.828	0.607
							1122.18	520.41			141.91	83.32			1.24993	1.14274				0.339	0.609
							678.05	410.22			111.97	70.3			1.33346	1.3573				0.466	0.513
							906.9	559.39			127.59	108.06			1.18689					0.394	0.397
							389.88	915.38			61.19	104.15			1.05534	1.56682				0.79	0.41
							1049.29	706.87			154.93	118.48			1.06684	1.3788				0.358	0.43
							457.69	1066.24			71.6	115.87			1.19772	1.21925				0.66	0.315
							754.34	445.82			115.87	80.72			1.47623	2.03379				0.555	0.582
							478.03	405.14			97.64	80.72			1.7892	1.49627				0.491	0.442
							540.75	1181.51			89.83	256.48			1.31581					0.555	0.261
							367.84				67.7				1	1.10383				0.663	0.214
							523.8	1034.04			84.62	134.1			1.27853	1.18194				0.565	0.31
								867.91				126.29				1.14822				0.27	0.394
							566.17	1618.86			87.23	177.06			1.21068	1.60627				0.487	0.27
							1076.41				123.68	231.75			1.24397	1.36221				0.644	0.228
							200.02	930.63			44.26	141.91			1.09078	2.04941				0.777	0.386
							311.9	911.98			65.09	113.27			1.28595	1.47623				0.758	0.427
							718.74	454.29			101.55	92.44			1.11871	1.94167				0.665	0.55
								355.98				89.83			1.53481	2				0.287	0.318
							1083.19	1542.58			170.55	161.44				1.04425				0.409	0.261
							578.04				101.55				1.38841	2.43012				0.418	0.202
							791.63	1691.75			105.46	193.99			1.62357	1.01942				0.437	0.23
							249.18	1210.33			50.77	130.19			1.08323	1.52308				0.803	0.295
							210.19	823.84			52.07	111.97			1.02318	2.05598				0.79	0.431
							457.69				82.02				1.31253	1.59599				0.536	0.202
							523.8	115.27			109.36	31.24				1				0.446	0.585
							411.92	1696.84			71.6	229.14			1.21371	1.19306				0.693	0.277
							583.13	2090.11			87.23	207.01			1.43912	2.32522				0.63	0.263
							322.07	713.65			58.58	104.15			1.5	1.38874				0.682	0.486
							391.57	576.35			65.09	93.74			1.13371	1.12735				0.786	0.425
							323.77	828.92			61.19	131.49			1.65017	1.74524				0.681	0.231
							450.9	200.02			66.4	44.26			1.01779	1.20072				0.763	0.662
							394.96	355.98			71.6	61.19			1.59004	1.13371				0.675	0.649
							603.47	1929.07			98.95	242.16			1.45297	1.27052				0.438	0.204
							469.55	693.31			79.42	109.36			1.1446	2.02784				0.619	0.41
							310.21	403.44			54.68	75.51			1	1.03845				0.849	0.594
							330.55	439.04			70.3	83.32			1.61584	2				0.68	0.476
							617.03	779.76			117.17	100.25			2.21629	1.55502				0.437	0.429
							586.52	778.07			83.32	108.06			1.23109	1.07454				0.602	0.364
							232.23	474.64			52.07	71.6			1.09078	1.36324				0.792	0.509
							418.7	1254.4			65.09	141.91			1.09741	1.45755				0.702	0.289
							506.84	674.66			84.62	92.44			1.10554	1.12934				0.651	0.431
							720.43	700.09			170.55	97.64			2.05939	1.41967				0.263	0.479
							506.84	742.47			84.62	110.66			2.15288	1.96507				0.627	0.417
							581.43	647.54			101.55	85.93			1.86338	1.13927				0.61	0.504
							332.24	745.86			62.49	104.15			1.30792	2.24809				0.708	0.363
							489.89	705.18			75.51	108.06			1.31253	2.30659				0.73	0.366
							447.51	179.68			83.32	44.26			1.05874	1.3339				0.648	0.531
							225.45	796.71			50.77	119.78			1.18156	1.36782				0.886	0.342
							437.34	606.86			79.42	121.08			1.42244	1.50921				0.488	0.416
							1042.51	859.44			147.12	108.06				1.31217				0.481	0.445
							925.55	788.24			134.1	109.36			1.20831	1.89527				0.356	0.386
							544.14	1035.73			101.55	144.51				2.82279				0.47	0.337
							332.24	1322.21			61.19	184.88			1.14746	1.3092				0.716	0.316
							535.66	969.62			87.23	164.04			2.23109	1.09346				0.585	0.309
							340.72	1344.25			65.09	183.57			1.34226	1.44934				0.724	0.28
							344.11	698.4			59.89	119.78			1.14325	2.44475				0.658	0.436
							417	862.83			70.3	117.17			1.51719	1.9813				0.632	0.336
							332.24	820.45			58.58	101.55			1.19335	1.46131				0.49	0.295
							500.06	1266.27			84.62	145.82			2.02734	1.43752				0.703	0.286
							271.22	711.96			55.98	89.83			1.15366	1.14265				0.814	0.318
							340.72	1028.95			67.7	115.87			1.07765	1.09377				0.703	0.32
							316.99	650.93			63.79	113.27			1.5	2.65862				0.744	0.401
							444.12	1173.04			72.91	126.29			1.82033	1.71135				0.656	0.308
							162.73	706.87			37.75	110.66			1.07143	2.41448				0.987	0.334
								611.94				87.23			1.15745	1.04188				0.545	0.408
							623.81	1422.22			96.34	207.01			1.64709	2.11243				0.522	0.24
							535.66	761.12			79.42	115.87			1.63654	1.99545				0.607	0.342
							284.78	835.7			57.28	108.06			1.15366	1.02191				0.688	0.382
							211.89	1901.95			45.56	220.03			1.08041	1.77886				0.627	0.292
							786.54				100.25				1.19993	1.19923				0.679	0.193
							676.36	476.33			98.95	79.42				1.17825				0.509	0.599
							578.04	639.07			89.83	98.95			1.61453	1.74492				0.673	0.468
							335.63	795.02			59.89	109.36			1	1.55573				0.784	0.351
							272.91	681.44			52.07	105.46			1	2.2337				0.845	0.479
							225.45	567.87			48.17	88.53			1.18156	1.7903				0.934	0.487
							466.16	1184.9			85.93	138			1.35144	2.20448				0.611	0.203
							298.34	566.17			54.68	109.36			1.1578	2.04885				0.784	0.328
							376.32	811.97			80.72	117.17			1.58697	1.01587				0.573	0.403
							589.91	1040.82			92.44	115.87			1.02511	1.67333				0.768	0.378
							766.2	1391.71			118.48	226.54			2.33961	1.27224				0.429	0.255
							922.16	2057.91			122.38	186.18			1.58231	1.5				0.34	0.243
							333.94	1683.28			67.7	164.04			1.76964	1.61691				0.477	0.216
							200.02	498.37			50.77	70.3			1.2007	1.3042				0.812	0.681
							845.87	873			113.27	108.06			1.40458	1.6333				0.379	0.367
							847.57	920.46			105.46	131.49			1.52891	1.97834				0.611	0.354
							313.6	791.63			61.19	102.85			1	1.71717				0.821	0.378
							259.35	488.2			55.98	89.83			1.25017	1.59205				0.74	0.411
								427.17				72.91				1.18723				0.283	0.552
							523.8	618.72			85.93	102.85			1.63703	1.46313				0.542	0.52
							278	403.44			55.98	74.21			1.33355	1.19135				0.862	0.485
							293.26	293.26			61.19	70.3			1.30575	2.80514				0.701	0.389
							278	795.02			55.98	106.76			1.30808	1.79646				0.687	0.365
							539.05	1232.37			84.62	175.76			1.29417					0.658	0.313
							939.11	825.53			135.4	106.76			1.68719	1.17098				0.447	0.357
							286.48	935.72			55.98	121.08			1.07683	1.46947				0.762	0.326
							418.7	1040.82			79.42	117.17			2.17369	1.23072				0.593	0.343
							761.12	715.35			132.8	100.25			1.65568	1.43108				0.522	0.411
							249.18	410.22			50.77	80.72			1.36313	1.54106				0.759	0.463
							306.82	1752.78			59.89	186.18			1.19177	1.4404				0.666	0.311
							428.87	376.32			75.51	71.6			1.40061	1.55651				0.709	0.555
							242.4	1300.17			48.17	182.27			1.08323	1.77052				0.821	0.246
							342.42	328.85			58.58	74.21			1.03969	1.97691				0.76	0.523
							469.55	505.15			87.23	84.62			1.07689	1.41166				0.62	0.508
							359.37	630.59			65.09	98.95			1.03173	1.75953				0.677	0.418
							445.82	266.13			70.3	55.98			1.29409	1.35714				0.77	0.389
							745.86	798.41			101.55	122.38			1.05219	2.14339				0.611	0.347
							237.32	1818.89			48.17	190.08			1.27235	1.28404				0.709	0.229
							308.51	401.75			57.28	75.51			1	1.77465				0.808	0.478
							464.47	388.18			78.11	62.49			1.39704	1.3573				0.768	0.681
							652.63	625.5			109.36	85.93			2.09455	1.43818				0.239	0.441
							257.66	1651.07			49.47	161.44			1	1.69976				0.823	0.311
								608.55				84.62				1.35706				0.249	0.471
							188.16	1493.42			45.56	169.25			1.3339	1.89839				0.887	0.357
							439.04	472.94			75.51	78.11			1.03325	1.71218				0.751	0.504
							357.67	788.24			61.19	111.97			1.07135	1.28644				0.853	0.349
							269.52	874.69			53.38	100.25			1	1.55052				0.849	0.358
							445.82	1050.99			79.42	106.76			1.92317	1.05125				0.685	0.351
							528.88	467.86			84.62	76.81			2.00055	1.88792				0.603	0.665
							330.55	791.63			65.09	98.95			1.27892	1.18191				0.385	0.356
							613.64	1100.15			87.23	154.93			1.44024	2.05894				0.519	0.293
							281.39	842.48			59.89	115.87			1.24968	1.52762				0.713	0.297
							452.6	1110.32			78.11	121.08			1.45481	1.14286				0.712	0.27
							750.95	1174.73			105.46	156.23			1.08128	1.43103				0.582	0.28
							611.94	657.71			85.93	102.85			1.10378	1.3016				0.578	0.383
							449.21	689.92			75.51	95.04			1.76936	1.18191				0.526	0.408
							364.45	1678.19			61.19	140.61			1.03905	1.06415				0.744	0.417
							1108.62	1447.65			154.93	190.08				1.41923				0.283	0.282
							449.21	1023.86			75.51	115.87			1.69267	1.32022				0.288	0.371
							437.34	940.8			69	104.15			1.05874	1.14041				0.653	0.44
							313.6	150.86			61.19	39.05			1.41677	1.24976				0.71	0.567
								569.56			177.06	83.32			1.68142	1.74325				0.245	0.483
							408.53	500.06			69	78.11			1.42865	1.69188				0.673	0.467
							430.56	1569.7			66.4	177.06			1.05874	1.08568				0.767	0.227
							1086.59	711.96			170.55	96.34				1.67195				0.293	0.388
							593.3	1140.83			98.95	187.48			1.60327	2.62586				0.499	0.291
								988.27			148.42	102.85			1.46405	1.0384				0.58	0.413
							547.53	578.04			140.61	89.83				1.50021				0.248	0.454
							269.52	979.79			50.77	106.76			1.16657	1.25698				0.763	0.473
							411.92	1234.06			71.6	186.18			1.23821	1.41607				0.571	0.297
							455.99	918.77			72.91	105.46			1.1132	1.29193				0.745	0.408
							374.62	1376.46			67.7	173.16			1.35457	1.09499				0.664	0.327
							786.54	898.42			132.8	108.06			1.9936	1.45998				0.531	0.401
							601.77	271.22			126.29	55.98			1.35332	1.701				0.381	0.543
							374.62	681.44			72.91	95.04			2.07178	1.41214				0.663	0.417
							1020.47	1012			152.33	149.72			1.03853	1.42046				0.455	0.368
							332.24	618.72			61.19	98.95			1.38475	2.21745				0.757	0.446
							315.29	408.53			55.98	76.81			1.20046	1.71112				0.769	0.632
							225.45	842.48			48.17	126.29			1.09078	2.87824				0.803	0.364
							413.61	1179.82			82.02	132.8			1.64105	1.34756				0.563	0.354
								454.29			161.44	72.91			1.26675	1.18723				0.261	0.563
							435.65	278			70.3	52.07			1.3335	1.07683				0.648	0.59
							544.14	452.6			93.74	75.51			1.33333	1.78595				0.464	0.431
							196.63	871.3			44.26	134.1			1.20061	1.85537				0.743	0.377
							342.42	506.84			66.4	96.34			1.42329	1.20987				0.622	0.445
							598.38	384.79			93.74	82.02			1.86732	2.03687				0.598	0.527
							478.03	625.5			80.72	100.25			1.71034	2.26592				0.602	0.433
							193.24	459.38			44.26	78.11			1.20061	1.11131				0.653	0.529
							232.23	1222.2			45.56	149.72			1.05879	1.6053				0.788	0.324
							323.77	644.15			58.58	91.13			1	1.1929				0.827	0.397
							115.27				33.85	244.77			1.2854	1.02953				0.629	0.208
							333.94	583.13			58.58	83.32			1	1.18677				0.825	0.46
							623.81	430.56			111.97	71.6				1.88261				0.496	0.565
							384.79	962.84			62.49	118.48			1.06241	1.66242				0.791	0.395
							288.17	381.4			62.49	65.09			1.22888	1.33369				0.653	0.614
							225.45	645.85			49.47	92.44			1.16218	1.09078				0.855	0.371
							442.43	627.2			78.11	95.04			1.33892	2.34734				0.611	0.469
							510.23	613.64			82.02	101.55			1.73412	1.95662				0.641	0.456
							313.6	1173.04			54.68	123.68			1.07135	1.2404				0.485	0.321
							400.05	488.2			69	69			1.18723	1.13935				0.679	0.504
							367.84	998.44			66.4	105.46			1.50057	1.24256				0.534	0.326
							220.36	1498.51			48.17	152.33			1	1.24402				0.802	0.255
							235.62	552.61			49.47	80.72			1.08323	1				0.753	0.542
							184.77	533.97			53.38	88.53			1.88984	1.31809				0.44	0.518
							642.46	789.93			131.49	95.04				1.08684				0.453	0.446
							445.82	222.06			71.6	49.47			1	1.12053				0.666	0.486
							564.48	493.28			82.02	79.42			2	1.781				0.612	0.461
							435.65	1028.95			71.6	152.33			1.42835	1.1946				0.62	0.344
							672.97	671.27			114.57	102.85			1.12802	2.97002				0.529	0.422
							374.62	630.59			62.49	91.13			1.2146	1.2501				0.766	0.375
							239.01	1074.72			48.17	193.99			1	1.70035				0.862	0.334
							378.01	1152.7			67.7	126.29			1.13371	1				0.789	0.304
							186.46	908.59			42.96	186.18			1.10069	2.73178				0.66	0.304
							805.19	683.14			108.06	106.76			1.14864	1.19168				0.605	0.398
							471.25	789.93			78.11	104.15			1.67335	1.56003				0.632	0.38
							376.32	549.22			63.79	87.23			1.34067	1.51509				0.737	0.458
							527.19	627.2			85.93	101.55			1.22236	1.7457				0.548	0.414
							364.45	1035.73			71.6	141.91			1.59139	2.31233				0.697	0.309
							289.87	459.38			57.28	74.21			1.07135	1				0.826	0.51
							306.82	696.7			61.19	91.13			1.23109	1.58227				0.663	0.393
							271.22	450.9			54.68	76.81			1.35264	1.61339				0.833	0.444
							259.35	467.86			49.47	72.91			1.04858	1.34315				0.823	0.611
							549.22	561.09			82.02	93.74			1.41378	2.25423				0.737	0.445
							177.99	996.74			41.66	119.78			1.10069	1.45124				0.47	0.375
							381.4	649.24			71.6	95.04			1.42865	1.03029				0.699	0.287
							269.52	1057.77			53.38	113.27			1.24968	1.63444				0.443	0.35
							1166.26	996.74				122.38			1.43661	1.07681				0.289	0.391
							306.82	484.81			58.58	74.21			1.42883	1.05548				0.737	0.594
							303.43	867.91			54.68	127.59			1.28589	2.37443				0.822	0.382
							264.44	705.18			62.49	92.44			1.51665	1.43722				0.726	0.465
							230.54	1003.52			55.98	161.44			2.32449					0.706	0.301
							439.04	505.15			76.81	79.42			1.7371	1.571				0.812	0.467
							995.05	340.72			138	65.09			1.07661	1.21846				0.545	0.569
							427.17	1537.49			91.13	158.84			1.54153	1.16562				0.728	0.275
							169.51	510.23			52.07	75.51			1.96486	1.31253				0.79	0.637
							318.68	1066.24			59.89	119.78			1.47029	1.01662				0.751	0.397
							998.44	1191.68			154.93	139.31				1.69169				0.323	0.357
							781.46	461.08			110.66	67.7			1.54369	1.11749				0.371	0.543
							306.82	425.48			54.68	69			1.07135	1.06241				0.835	0.624
							813.67	571.26			101.55	88.53			1.46925	1.54405				0.665	0.624
							150.86	793.32			36.45	128.89			1.11102	1.09651				0.536	0.431
							216.97	1491.73			49.47	135.4			1.18156	1.26594				0.613	0.284
							725.52	854.35			95.04	104.15			1.23593	1.93783				0.46	0.421
							213.58	1010.3			46.87	119.78			1.18156	1.66172				0.748	0.316
							216.97	693.31			46.87	84.62			1.25331	1.12363				0.863	0.48
							213.58	193.24			50.77	41.66			1.27235	1.09246				0.505	0.451
							384.79	1151			63.79	124.98			1.06711	1.04577				0.784	0.259
							340.72	828.92			59.89	114.57			1	2.26228				0.645	0.369
							606.86	788.24			83.32	102.85			1.10027	1.15937				0.769	0.355
							254.27	381.4			52.07	97.64			1.07117	2.30792				0.835	0.363
							323.77	771.29			59.89	101.55			1.31561	1.31812				0.702	0.452
							844.18	152.56			114.57	40.36			1.85056	1.11102				0.602	0.566
							222.06	656.02			48.17	95.04			1.11566	1.5296				0.491	0.421
							405.14	498.37			65.09	115.87			1.08302	1.48023				0.795	0.348
							320.38	708.57			61.19	105.46			1.30792	2.41915				0.781	0.414
							1056.07	1112.01			132.8	141.91			1.89691	2.1208				0.331	0.331
							198.33	679.75			48.17	101.55			1.44492	1.76457				0.811	0.398
							286.48	147.47			62.49	40.36			1.41677	1.22289				0.595	0.604
							203.41	1291.7			52.07	127.59			1.06759	1.06914				0.403	0.307
							413.61	1574.79			72.91	222.63			1.72702	1.56124				0.527	0.248
							227.14	1273.05			46.87	203.1			1.09078	1.38522				0.848	0.257
								827.23				141.91			1.01949	1.98972				0.273	0.349
								1881.61							2.15391	1.20445				0.37	0.229
							264.44	337.33			57.28	61.19			1.1052	1.5				0.677	0.649
							698.4	347.5			104.15	61.19			1.3578	1.08985				0.559	0.55
								601.77				80.72			1.22524	1.32553				0.211	0.538
							666.19	191.55			135.4	42.96			1.63325	1.42452				0.482	0.48
							235.62	513.63			58.58	78.11			1.80092	1.09917				0.715	0.542
							105.09	559.39			31.24	87.23			1.05534	1.41615				0.621	0.567
							561.09	386.49			91.13	70.3			1.14888	1.28595				0.585	0.525
							610.25	637.37			102.85	117.17			1.94418	2.78782				0.569	0.363
							772.98	825.53			113.27	114.57			1.68597	1.19886				0.452	0.45
							466.16	708.57			70.3	97.64			1.41182	1.33895				0.663	0.439
							540.75	1189.99			85.93	138			1.35291	1.66525				0.599	0.287
								423.78			160.14	82.02			1.5926	2.53933				0.387	0.579
							310.21	739.08			62.49	123.68			1.30792	1.60197				0.691	0.366
							511.93	866.22			89.83	223.94			1.61945					0.578	0.263
							311.9				58.58	266.9			1.24708	2.34664				0.762	0.23
							433.95	932.33			76.81	117.17			1.26683	1.46205				0.676	0.342
								1269.66				165.35				1.15521				0.283	0.306
							556	1647.68			82.02	169.25			1.22455	1.48603				0.512	0.28
							717.04				110.66				1.25953	1.20986				0.573	0.2
							367.84	378.01			82.02	72.91			1.86712	1.18723				0.617	0.34
							279.69	888.25			57.28	110.66			1.19056	1.60333				0.791	0.435
							349.2	1729.05			66.4	239.56			1.06711	2.69166				0.748	0.253
							171.21	496.67			44.26	85.93			1.3756	1.96618				0.883	0.536
							679.75	437.34			96.34	78.11			1.38107	1.23537				0.705	0.343
							981.49	1746				217.43			2.09342	1.02214				0.365	0.231
							698.4				97.64				1.1203	2.07675				0.598	0.197
							750.95	344.11			130.19	66.4				1.0444				0.504	0.563
							705.18	1752.78			104.15	207.01			1.66667	1.15123				0.486	0.22
							844.18	1166.26			131.49	124.98			1.93621	1.18995				0.338	0.297
							306.82	934.02			54.68	132.8			1.04997	2.36003				0.731	0.396
							293.26				69				1.70162	1.63587				0.844	0.297
							344.11	118.66			75.51	35.15				1.24976				0.601	0.565
							232.23	1942.64			50.77	234.35			1.08323	1.32068				0.814	0.25
							316.99	1930.77			58.58	266.9			1.11867	1.78505				0.702	0.272
							449.21	732.3			84.62	102.85			1.9503	1.50749				0.521	0.475
							498.37	939.11			78.11	132.8			1.23584	1.76189				0.659	0.292
							398.35	547.53			66.4	111.97			1.12482	2.15639				0.598	0.283
							469.55	637.37			70.3	101.55			1.07471	1.68445				0.731	0.489
							942.5	1640.9				266.9			1.51262	1.27771				0.347	0.23
							454.29	759.42			74.21	123.68			1.77029	2.24033				0.548	0.39
							427.17	394.96			75.51	75.51			1.18723	1.51098				0.662	0.623
							344.11	998.44			66.4	132.8			1.49011	1.06965				0.753	0.364
								956.06				122.38			1.85581	1.31348				0.32	0.323
							771.29	552.61			115.87	79.42			1.15349	1.52701				0.215	0.468
							523.8	1451.04			87.23	157.53			1.84311	1.60593				0.516	0.269
							394.96	695.01			70.3	92.44			1.31468	1.15885				0.634	0.432
							262.74	808.58			54.68	117.17			1.15366	1.23676				0.723	0.436
							400.05	896.73			62.49	123.68			1.0747	2.60381				0.749	0.36
							378.01	666.19			61.19	91.13			1	1.24666				0.811	0.507
							450.9	1227.28			101.55	164.04			1.40907	1.47704				0.325	0.277
							762.81	1025.56			108.06	145.82			1.83128	2.40729				0.527	0.304
							442.43	647.54			79.42	105.46			1.7106	2.70108				0.577	0.4
							403.44	318.68			70.3	66.4			1.26691	1.91277				0.759	0.354
							455.99	818.75			89.83	144.51			1.92761	2.43946				0.643	0.338
							561.09	911.98			85.93	117.17			1.37168	1.92124				0.661	0.429
							261.05	1171.34			53.38	173.16			1.13768	2.24485				0.755	0.298
							469.55	1115.4			78.11	169.25			1.08134	1.7801				0.706	0.286
							269.52	908.59			57.28	127.59			1.15858	2.5029				0.836	0.387
							464.47	1391.71			85.93	175.76			1.85785	1.50533				0.474	0.276
							661.1	420.39			109.36	71.6			1.46163	1.92317				0.461	0.662
							557.7	996.74			100.25	126.29				1.28554				0.464	0.403
							406.83	784.85			69	100.25			1.47764	1.83251				0.624	0.337
							439.04	847.57			74.21	106.76			1.93372	1.64946				0.679	0.285
							364.45	1290			65.09	141.91			1.3573	1.53826				0.702	0.285
							406.83	867.91			78.11	105.46			1.0486	1.22671				0.58	0.277
							706.87	915.38			115.87	111.97			1.47524	1.16188				0.429	0.341
							313.6	766.2			55.98	124.98			1.23109	2.53542				0.487	0.358
							810.28	1166.26			144.51	124.98			2.02762	1.6648				0.475	0.303
							278	591.6			54.68	92.44			1.15366	1.93796				0.816	0.392
							344.11	540.75			67.7	78.11			1.25936	1.12052				0.694	0.439
							262.74	917.07			50.77	124.98			1.06931	2.6411				0.843	0.3
							452.6	1035.73			80.72	135.4			1.05548	2.46992				0.663	0.293
							169.51	310.21			41.66	66.4			1	2.30131				0.884	0.556
								454.29				76.81			1.59209	1.44381				0.349	0.421
							410.22	1486.64			72.91	171.86			1.15421	1.57147				0.521	0.355
							233.93	2191.82			53.38	252.58			1.32645	1.32309				0.863	0.243
							549.22	1347.64			83.32	197.9			1.82673	1.2047				0.592	0.352
							322.07	805.19			59.89	104.15			1.58323	1.51841				0.636	0.358
							193.24	639.07			41.66	105.46			1	1.6435				0.7	0.471
							530.58	518.71			88.53	79.42			1.22236	1.6473				0.713	0.53
							611.94	120.35			96.34	39.05				1.90732				0.567	0.829
							359.37	91.53			59.89	37.75			1.06711	2.12636				0.777	0.699
							733.99	1362.89			93.74	166.65			1.22556	2.71393				0.724	0.185
							411.92	316.99			79.42	65.09			1.53381	1.40023				0.663	0.457
							281.39	866.22			52.07	127.59			1	1.16011				0.856	0.394
							396.66	1454.43			71.6	225.24			1.29701	2.46071				0.665	0.246
							411.92	1122.18			75.51	122.38			1.65019	1.874				0.618	0.366
								2003.66			158.84	180.97			2.00034	1.37494				0.417	0.248
							252.57	1852.79			49.47	183.57			1.27235	1.68818				0.802	0.219
							878.08	383.1			131.49	59.89			1.49629	1.09086				0.394	0.807
							323.77	959.45			66.4	111.97			1.96562	1.65498				0.496	0.354
							201.72	754.34			50.77	104.15			1.33406	1.80749				0.812	0.398
							706.87	1098.45			115.87	151.02			1.54504	2.1102				0.441	0.316
							828.92	915.38			102.85	122.38			1.36746	1.59078				0.644	0.384
							340.72	464.47			61.19	76.81			1.03019	1.07497				0.79	0.529
							639.07	1012			109.36	128.89			1.14031	1.02957				0.388	0.339
							1135.74	1093.37				145.82				1.61757				0.294	0.285
							342.42	289.87			63.79	71.6			1.38475	2.55679				0.75	0.385
							676.36	915.38			115.87	114.57			1.07411	1.24327				0.45	0.417
							293.26	864.52			57.28	104.15			1.33355	1.4959				0.718	0.345
							239.01	908.59			49.47	118.48			1	1.51652				0.781	0.324
							347.5	1118.79			80.72	130.19				1.19232				0.513	0.329
							254.27	695.01			55.98	95.04			1.32401	1.31577				0.757	0.427
							637.37	561.09			106.76	97.64			1.08919	1.30599				0.569	0.374
							340.72	1761.25			63.79	177.06			1.23786	1.87284				0.674	0.311
							288.17	550.92			59.89	95.04			1.0758	1.72276				0.679	0.447
								1295.09			157.53	193.99			1.52065	1.13022				0.356	0.25
								469.55				76.81			1.89669	1.64325				0.271	0.458
							203.41	520.41			44.26	83.32			1.43552	1.43735				0.873	0.494
							289.87	749.25			65.09	114.57			1.45461	2.09436				0.775	0.365
							359.37	944.19			74.21	139.31			1.70501	1.89981				0.58	0.312
							339.02	1610.39			58.58	177.06			1	1.14103				0.862	0.238
							244.1	437.34			48.17	74.21			1	1.7146				0.847	0.61
							506.84	452.6			85.93	74.21			1.6766	1.80069				0.566	0.445
							383.1	611.94			61.19	91.13			1.13371	1.78999				0.76	0.448
							427.17	1766.34			67.7	165.35			1.12482	1.79338				0.816	0.302
							488.2	1854.49			82.02	187.48			1.31253	2.27646				0.566	0.309
							584.82	647.54			115.87	85.93			1.43712	1.4742				0.67	0.438
							259.35	578.04			52.07	91.13			1.08323	1.16759				0.681	0.424
							376.32	689.92			65.09	91.13			1.02622	1.14266				0.708	0.377
							396.66	1042.51			66.4	110.66			1.20031	1.17101				0.9	0.318
							488.2	1140.83			102.85	109.36				1.03567				0.48	0.328
							759.42	632.29			119.78	100.25			1.81577	2.70103				0.224	0.525
							432.26	864.52			67.7	105.46			1.27348	1.04026				0.803	0.344
							747.56	971.32			97.64	126.29			1.82748	1.88032				0.748	0.266
							711.96	1167.95			91.13	158.84			1.53265	2.1046				0.642	0.294
							293.26	1456.13			58.58	162.74			1	1.02875				0.785	0.227
							533.97	1225.59			89.83	148.42			2.38534	1.56816				0.59	0.277
							359.37	788.24			69	108.06			1.23732	1.65305				0.369	0.368
							493.28	686.53			80.72	98.95			1.75013	1.17653				0.603	0.427
							276.3	1878.22			52.07	156.23			1.07683	1.44957				0.757	0.388
							493.28	1603.61			79.42	200.5			1.60041	1.0927				0.699	0.268
							786.54	1088.28			105.46	130.19			1.25321	1.08601				0.575	0.347
							384.79	967.92			62.49	104.15			1.28595	1.0384				0.739	0.435
							588.21	157.64			80.72	40.36			1.01399	1.11102				0.608	0.548
							371.23	450.9			69	80.72			1.17617	1.85053				0.617	0.501
							778.07	576.35			131.49	79.42				1.79771				0.351	0.496
							337.33	766.2			63.79	110.66			1.38475	1.38776				0.334	0.371
							562.78	1064.55			84.62	154.93			1.26324	2.23733				0.54	0.316
							450.9	1313.74			79.42	192.69			1.50371	1.35297				0.624	0.257
								1440.87				212.22			1.45616	1.14658				0.277	0.356
								530.58				83.32			2.04637	1.58766				0.233	0.438
							276.3	432.26			54.68	70.3			1	1				0.804	0.611
							771.29	433.95			152.33	82.02			2.02621	2.45054				0.367	0.532
							447.51	1179.82			91.13	132.8			1.68173	1.30146				0.618	0.336
							913.68	1240.84			138	177.06			1.47552	1.1755				0.455	0.308
							383.1	1400.19			72.91	177.06			2.09078	1.05495				0.604	0.328
							840.79	937.41			135.4	114.57			1.03544	1.56246				0.508	0.384
							428.87	513.63			91.13	87.23				1.10568				0.583	0.506
							413.61	737.38			65.09	98.95			1.06241	1.5557				0.833	0.421
							483.11	276.3			122.38	53.38			1.32852	1.15366				0.526	0.545
							408.53	705.18			70.3	118.48			1.38754	2.37359				0.642	0.404
							744.17	494.98			132.8	119.78			1.41025					0.325	0.411
							554.31	839.09			85.93	127.59			1.10027	2.87343				0.733	0.39
							447.51	491.59			75.51	79.42			1.53381	1.11357				0.778	0.567
							378.01	1123.88			67.7	118.48			1.53842	1.17131				0.687	0.364
							1073.02	554.31			143.21	89.83			1.47231	2.11643				0.436	0.343
							225.45	484.81			45.56	74.21			1.18156	1				0.821	0.544
							383.1	1390.02			67.7	126.29			1.3573	1.29519				0.618	0.334
							486.5	406.83			83.32	84.62			1.68357	2.34822				0.586	0.51
							259.35	520.41			53.38	87.23			1.16645	1.84878				0.608	0.445
							515.32	142.39			88.53	39.05			1.21952	1.3756				0.497	0.515
							523.8	764.51			87.23	117.17			1.04649	1.85056				0.667	0.395
							352.59	1288.31			63.79	152.33			1.62884	1.13995				0.613	0.31
							313.6	561.09			59.89	88.53			1.51574	1.08922				0.721	0.474
							834.01	735.69			127.59	105.46			1.93626	1.03278				0.403	0.38
							191.55	1656.16			44.26	187.48			1.20061	2.30755				0.663	0.241
							247.49	561.09			48.17	78.11			1.08323	1.16688				0.792	0.5
							361.06	493.28			61.19	78.11			1.14704	1.75703				0.734	0.524
							127.13	464.47			36.45	76.81			1.12488	1				0.597	0.546
							344.11	1022.17			61.19	119.78			1.04238	1.85507				0.785	0.382
							596.69	1218.81			109.36	147.12				1.86613				0.515	0.268
							325.46	732.3			61.19	111.97			1	1.53859				0.866	0.353
							247.49	759.42			63.79	106.76			1.52361	2.09032				0.75	0.404
								686.53				97.64			1	2.02528				0.21	0.423
							378.01	1251.01			69	132.8			1.42865	1.0633				0.666	0.313
							666.19	545.83			98.95	72.91			1.97489	1.23835				0.533	0.461
							301.73	1215.42			54.68	144.51			1	1.5553				0.494	0.265
							389.88	1562.92			71.6	158.84			1.3573	1.2276				0.72	0.254
							240.71	571.26			46.87	82.02			1.24983	1.05257				0.773	0.536
							239.01	628.9			48.17	98.95			1.16645	1.62428				0.724	0.46
							376.32	449.21			69	84.62			1.50057	1.74873				0.535	0.469
							645.85	213.58			122.38	48.17				1.2				0.458	0.484
							566.17	542.44			92.44	83.32			1.78669	1.75331				0.615	0.45
							203.41	342.42			46.87	63.79			1.4209	1.92399				0.715	0.577
							422.09	888.25			78.11	128.89			1.43123	2.82405				0.65	0.401
							252.57	683.14			55.98	104.15			1.07683	2.64309				0.718	0.426
							237.32	691.62			59.89	91.13			1.4663	1.30042				0.397	0.368
							1023.86	1454.43			115.87	214.82			1.04928	1.72461				0.551	0.272
							369.54	1076.41			61.19	126.29			1.06711	1.14822				0.755	0.326
							379.71	864.52			66.4	186.18			1	2.79521				0.785	0.311
							179.68	605.16			40.36	92.44			1.06739	1.29569				0.664	0.438
							776.37	779.76			101.55	110.66			1	1.7288				0.626	0.375
							505.15	525.49			91.13	83.32				1.7848				0.592	0.476
							383.1	656.02			63.79	109.36			1.53379	2.0946				0.721	0.394
							520.41	856.05			78.11	121.08			1	2.29735				0.539	0.341
							205.11	491.59			45.56	79.42			1.18156	1.22851				0.873	0.491
							474.64	698.4			91.13	131.49			1.29417	2.43938				0.58	0.328
							398.35	679.75			83.32	87.23			1.83051	1.61837				0.606	0.417
							305.12	518.71			63.79	76.81			1.34859	1.21606				0.61	0.572
							276.3	467.86			55.98	80.72			1.05653	1.91057				0.734	0.513
							279.69	1079.8			54.68	119.78			1.06353	1.66862				0.774	0.351
							596.69	979.79			85.93	115.87			1.60019	1.50182				0.718	0.356
							500.06	642.46			91.13	92.44			1.71558	1.06484				0.608	0.281
							191.55	1018.78			42.96	119.78			1.20061	1.01557				0.463	0.396
							264.44	500.06			52.07	79.42			1.07683	1.63654				0.447	0.586
							335.63	930.63			57.28	134.1			1.04759	2.2123				0.744	0.37
								784.85				105.46			1.3716	1.13513				0.265	0.416
							647.54	533.97			134.1	115.87			1.9514					0.51	0.346
							250.88	491.59			59.89	80.72			1.07683	1.53381				0.761	0.485
							432.26	391.57			76.81	69			1.26691	1.13143				0.658	0.561
							337.33	452.6			54.68	80.72			1.09995	1.21614				0.788	0.395
							93.23	1286.61			35.15	140.61			2.00154	1.06859				0.899	0.321
							554.31	537.36			106.76	85.93			1.93759	1.05033				0.729	0.606
							884.86	793.32			132.8	115.87			1.65992	1.39654				0.597	0.401
							455.99	283.08			78.11	58.58			1.11097	1.32164				0.644	0.678
							913.68	1030.65			147.12	131.49			2.09372	1.90672				0.344	0.405
							547.53	481.42			84.62	70.3			1.33333	1.3042				0.466	0.525
							308.51	503.45			57.28	71.6			1.07683	1.12495				0.871	0.54
							401.75	532.27			65.09	87.23			1.14293	2.02503				0.727	0.448
							381.4	879.78			70.3	139.31			1.60664	1.36008				0.787	0.403
							140.69	345.81			36.45	65.09			1.11102	1.26743				0.534	0.616
							176.29	1534.1			42.96	135.4			1	1.31434				0.703	0.291
							200.02	889.95			44.26	113.27			1.16679	1.7411				0.781	0.408
							215.28	1006.91			45.56	121.08			1.39134	1.63329				0.854	0.335
							964.53	840.79			111.97	92.44			1.25	1.22128				0.39	0.417
							889.95	225.45				46.87				1.07379				0.238	0.403
							430.56	1108.62			69	119.78			1.18723	1.13734				0.726	0.268
							316.99	906.9			58.58	126.29			1.18588	2.18665				0.668	0.349
							623.81	956.06			87.23	109.36			1.15021	1.27603				0.766	0.323
							267.83	330.55			50.77	89.83			1	2.63654				0.856	0.4
							271.22	813.67			52.07	100.25			1.07683	1.28088				0.819	0.448
							320.38	169.51			61.19	42.96			1.19989	1				0.75	0.53
							918.77	622.11			122.38	84.62			1.71968	1.4704				0.561	0.433
							200.02	411.92			44.26	79.42			1.09078	1.05925				0.527	0.401
							400.05	754.34			63.79	115.87			1.01953	2.48384				0.803	0.399
							400.05	1017.08			75.51	131.49			1.16946	2.32183				0.678	0.347
							754.34	717.04			109.36	104.15			1.0052	1.80113				0.49	0.385
							506.84	1149.31			85.93	123.68			1.41166	1				0.566	0.325
							388.18	1586.65			72.91	221.33			1.42865	1.51387				0.527	0.256
							245.79	1593.43			50.77	220.03			1.18511	1.18689				0.688	0.23
							200.02	789.93			50.77	136.7			1	2.42187				0.406	0.367
							430.56	801.8			87.23	101.55			1.96554	1.32908				0.508	0.237
							245.79	1620.56			49.47	259.09			1.27235	1.13635				0.832	0.252
								401.75				75.51			1.39068	1.5719				0.255	0.576
								335.63				61.19			2.23635	1.31561				0.374	0.563
								762.81				124.98			1.86511	1.50731				0.192	0.451
							1069.63	574.65			136.7	88.53			1.48411	1.05106				0.415	0.506
							728.91	652.63			117.17	111.97			2.12711	1.79783				0.357	0.493
							122.05	386.49			37.75	67.7			1.4281	1.20031				0.573	0.528
							371.23	181.38			59.89	48.17			1.19038	1.40046				0.8	0.479
							333.94	617.03			62.49	121.08			1.53996					0.586	0.382
							608.55	883.17			110.66	108.06			1.79275	1.27052				0.42	0.441
							211.89	674.66			46.87	95.04			1	1.34127				0.769	0.449
							742.47	569.56			104.15	110.66			1.78716	2.3599				0.468	0.307
							717.04	686.53			124.98	109.36				1.22658				0.506	0.343
							1169.65	506.84			141.91	93.74			1.87646	2.05769				0.343	0.524
							532.27	1710.4			85.93				1.21068	2.59813				0.599	0.248
							1167.95	340.72			143.21	66.4			1.07087	1.2146				0.403	0.343
							344.11				79.42	248.67			1.93225	2.40907				0.609	0.23
							486.5	915.38			87.23	121.08			1.45386	1.76676				0.608	0.354
							328.85	1617.17			62.49	249.97			1.2652	1.28025				0.743	0.258
							454.29	1357.81			72.91	160.14			1.38252	1.00931				0.665	0.267
								1888.39				247.37				1.89564				0.282	0.265
							467.86	222.06			84.62	55.98			1.11749	2.00085				0.581	0.415
							1117.1	1878.22			124.98	218.73			1.21688	1.45941				0.408	0.251
							230.54	996.74			58.58	123.68			1.03629	1.57766				0.784	0.406
							354.28	1149.31			63.79	157.53			1.04543	1.88943				0.748	0.343
[truncated: 14,175 more rows]

## Sheet: Figure 2
Fig. 2c - n°actin patches/DAPI in MET+ and MET-KO cells
Time (h)	MET+										MET-KO
12	0	0	0.5	0.4	0.5	0	0.166667	0.6	0.125	1	0	0	0	0	0	0	0	0	0	0
18	0.5	0.3	0.25	0.25	0.2	0.25	0	0	0	0.285714	0	0	0	0	0	0	0	0	0	0
24	0	0.6	0	0.166667	0.4	0.166667	0.166667	0	1	0.5	0	0	0	0	0	0	0	0	0	0
48	0.5	0.333333	0.333333	0.333333	0.2	0	0.25	0.333333	1	0.25	0	0	0	0	0	0	0	0	0	0
Fig. 2d - nuclear height quantification in MET+ and MET-KO cells
	12h
MET+	13	8	8.5	9.5	9.5	8	11.5	11	9.5	9	9.5	11.5	10	8.5	10.5	10	9	9.5	12	11.5	9	13.5	9	9.5	9.5	9	8.5	9	7	9	8.5	9	10	8.5	9.5	12	10.5	9	8.5
MET-KO	11.5	11.5	11.5	12	12	8.5	12	11	11	11	11.5	12.5	12.5	12.5	12.5	8.5	9	9	9.5	8.5	10	10.5	5.5	7.5	6	3.5	9.5	8	11	4.5	6.5	8	9	8	8	8	8	8	8	7	8	8	7.5	7.5

## Sheet: Figure 4
Fig. 4c - mean velocity of MET+ and MET-KO cells						Fig. 4d - instantaneous velocity of MET+ and MET-KO cells						Fig. 4e - confinement ratio of MET+ and MET-KO cells					Fig. 4f - mean velocity of MET-KO and MET-KO TPR-MET cells						Fig. 4g - instantaneous velocity of MET+ and MET-KO cells					Fig. 4h - confinement ratio of MET-KO and MET-KO TPR-MET cells
quantified with Phasefocus LivecyteTM						quantified with Phasefocus LivecyteTM						quantified with Phasefocus LivecyteTM					quantified with Phasefocus LivecyteTM						quantified with Phasefocus LivecyteTM					quantified with Phasefocus LivecyteTM
Time (h)	MET+	MET-KO				MET+	MET-KO					MET+	MET-KO				Hours	MET-KO	MET-KO TPR-MET				MET-KO	MET-KO TPR-MET				MET-KO	MET-KO TPR-MET
1	0.001256	0.000571695				0.000304138	0.000114018					1.35852	2.25544				1	0.001054	0.001025				0.000635	0.000168				0.542679	0.673613
2	0.00127462	0.000585046				0.0003	0.000720347					0.375795	1.5699				2	0.000562	0.000688				0.000949	0.00021				0.662489	0.895116
3	0.00148384	0.000857192				0.00199612	0.000349857					1.61727	1.43467				3	0.000577	0.000656				0.000352	0.000552				0.868291	1.02485
4	0.00142228	0.000685071				0.000256125	0.000524309					0.972003	1.08596				4	0.000474	0.000728					0.000865				2.47489	0.754112
5	0.00111581	0.00056738				0.000710211	0.000219317					0.80387	1.09808				5	0.000529	0.000676				0.000219	0.000429				0.741458	0.995651
6	0.00135318	0.000612736				0.000416173	0.000260768					1.32929	1.75614				6	0.000475	0.000691				0.000565	0.000837				1.09779	0.762101
7	0.00119003	0.000639004				0.000625859	0.000158114					0.907122	0.566419				7	0.000532	0.000715				0.000427	0.000207				0.86331	0.723806
8	0.00120783	0.000573237				0.00045	0.00140161					0.458305	0.518065				8	0.000498	0.000629				0.000872	0.000535				1.83013	0.769434
9	0.0012559	0.000652878				0.000563028	0.000215407					1.02594	2.13097				9	0.000436	0.000566				0.000646	0.000238				1.3864	0.816421
10	0.0011882	0.000736255					0.000328024					1.09275	2.16603				10	0.000418	0.000651				0.000473	0.0007				1.33981	1.24071
11	0.00118457	0.000747055				0.000138924	0.00086406					0.745797	1.09571				11	0.000417	0.000593				0.000533	0.000514				1.49054	0.84013
12	0.00124508	0.000754015				0.000286356	0.000260768					1.41246	1.02105				12	0.000417	0.000601				0.000327					1.06975	1.41297
13	0.00113712	0.000773479				0.000248395	0.000538238					0.92017	2.64889				13	0.000454	0.000669				0.000846	0.001014				2.56625	1.14869
14	0.00111178	0.000785487				0.0007	0.000496488					1.05997	0.63918				14	0.000498	0.000656				0.000607	0.000156				0.846699	1.05058
15	0.0010908	0.000854558				0.00059808	0.000623618					0.933694	1.37949				15	0.00045	0.000723				0.000332	0.000531				1.28716	3.01251
16	0.00112779	0.000681238				0.00215604	0.000320156					1.05154	1.31797				16	0.000441	0.000681				0.000756	0.000303				1.22505	1.37569
17	0.00124221	0.000711263				0.000233452	0.000228035					2.78442	1.73371				17	0.000386	0.000679				0.000461	0.000444				1.27105	1.43302
18	0.00107861	0.000731714				0.00162865	0.000166433					0.476397	1.08593				18	0.000427	0.000674				0.000377	0.000306				1.60857	1.43602
19	0.00113755	0.000720475				0.000280713	0.000362215					1.65479	2.02254				19.0006	0.000462	0.000685				0.001219	0.001062				1.38088	1.77025
20	0.00116807	0.000642024					7e-05					2.59919	3.33445				20.0006	0.000418	0.00066				0.000269					0.719033	1.34108
21	0.0010318	0.000680007				0.00104695	0.00012083					0.539656	2.1883				21.0006	0.000506	0.000747				0.000398	0.001261				0.714334	0.902896
22	0.00105333	0.000684316					0.000150333					1.12682	1.84586				22.0006	0.000451	0.000794				0.000451	0.000127				0.988624	0.931768
23	0.00109865	0.000742677				0.000282843	0.000864523					0.612835	0.764705				23.0006	0.000475	0.00081				0.001102	0.000313				0.707735	1.00785
24	0.00116528	0.000788734					0.000390512					0.731786	1.79531				24.0006	0.000569	0.000782				0.000445	0.000279				1.55594	1.75345
25	0.00127894	0.000822573				0.000480104	0.000202237					2.66567	0.996322				25.0006	0.000505	0.000886				0.000709	0.000134				0.731217	0.849378
26	0.0011162	0.000698386				0.000690652	0.00047927					1.20703	2.14557				26.0006	0.0005	0.000845				0.000389					1.52575	1.52897
27	0.00104953	0.000714564				0.00021	0.00110168					1.41502	1.46674				27.0006	0.000534	0.000917				0.000935	0.000147				0.963401	1.10126
28	0.00116861	0.000689074					0.00103788					0.596391	1.55953				28.0006	0.000616	0.000881				0.001064	0.00048				0.451136	1.1468
29	0.00109658	0.000752374				0.000262488	1e-05					1.46733	1.31916				29.0006	0.000654	0.000971				0.001148	0.000246				1.10553	1.20698
30	0.00110688	0.000741338				0.000314006	0.00038833					1.94633	1.59355				30.0006	0.000594	0.000973				0.000563	0.000599				2.11363	1.37987
31	0.0012436	0.000690871					0.00068593					1.16279	0.787896				31.0006	0.000565	0.000947				0.000562					1.9078	0.765164
32	0.0011136	0.000680087				0.00144309	0.00010198					0.852987	1.45991				32.0006	0.000547	0.000928				0.000489	0.000554				1.0591	0.793095
33	0.00119402	0.000723733				0.000235372	0.000366197					2.61225	2.20699				33.0006	0.00068	0.000861				0.000679	0.000112				1.08129	1.5689
34	0.00124012	0.000725947				0.000383275	0.000283196					1.57207	1.07539				34.0006	0.000625	0.00095				0.000584	0.00034				1.0091	1.59608
35	0.00136357	0.000732115					0.000255539					0.894183	1.70895				35.0006	0.00062	0.000866					5.84e-05				1.4032	2.03546
36	0.00128052	0.000701526				0.00213016	0.000134164					1.96683	1.84138				36.0006	0.000716	0.000861				0.000641					0.692053	2.13878
37	0.0011524	0.000764891				0.000532259	0.000612944					0.58387	1.55415				37.0006	0.000642	0.000901				0.000894	0.000654				1.20584	1.1852
38	0.00126529	0.00074496				0.000516624	0.00082662					1.01156	0.478057				38.0006	0.000607	0.000883				0.00056	0.000336				1.10008	2.11707
39	0.00115802	0.000764172					0.000230868					1.26727	0.8813				39.0006	0.000695	0.000909				0.000555	0.000384				0.662164	1.37822
40	0.00110856	0.000734185				0.000558032	0.000917878					1.49201	2.57022				40.0006	0.000641	0.000858				0.001341	0.00042				0.874254	1.08278
41	0.00115949	0.000700223				0.000111803	0.000202485					1.20396	2.05872				41.0006	0.000681	0.000846				0.000785	0.000549				1.97958	2.14312
42	0.00118605	0.000735737				0.00254327	0.00021095					0.838617	0.472034				42.0006	0.000848	0.00094				0.000779	0.000398				0.683604	1.71853
43	0.00117565	0.000737016				0.00154156	0.000658027					1.19953	2.06416				43.0006	0.000822	0.000854				0.000579	0.000163				1.39719	0.986499
44	0.00110692	0.000770189				0.000280713	0.000834865					0.829674	2.10785				44.0006	0.00076	0.000932				0.000709	0.000255				1.18858	1.69727
45	0.00116184	0.00071823				0.000308058	0.000938616					0.898132	0.89158				45.0011	0.000736	0.000941				0.000269	0.000295				0.663448	1.58504
46	0.00132578	0.000775306				0.00227846	0.000172047					1.05562	1.7709				46.0011	0.000714	0.000834				0.000895	0.000367				1.88866	1.31133
47	0.00110315	0.000751174				0.00133825	0.000402244					0.581303	1.40402				47.0011	0.000764	0.00088				0.001545	0.000442				0.72153	1.48756
48	0.00119881	0.000793165				0.000777817	0.000165529					1.31808	0.583364				48.0011	0.000776	0.000881				0.000805	0.000361				1.07139	2.36492
						0.000216333	0.000704911					1.03411	1.00292				49.0011	0.000797	0.000835					0.000333				1.03924	2.13609
						0.00177722	0.000339559					0.971565	2.57693				50.0011	0.000737	0.00085				0.000599	0.000381				2.13215	1.85095
						0.000262488	0.00017					0.943029	1.77624				51.0011	0.000727	0.000854				0.000321	0.000119				1.38167	0.915948
						0.000183576						1.19738	2.24996				52.0011	0.00072	0.000817				0.000395	0.00018				0.927027	1.2708
						0.000111803	5e-05					0.946215	2.0535											0.000319				1.65735	1.35767
						0.00155554	9.22e-05					0.843072	1.54232										0.000341	0.00147				0.76791	0.552677
						0.000241661	0.000121655					0.768183	3.02889										0.000583	0.000721				2.52657	0.627806
						0.000493964	0.000667083					2.23768	0.43509										0.000817	0.000184				0.944272	1.63548
						0.000333017	0.000269072					1.40429	0.59196										0.000996	0.000226				1.60909	0.784649
						0.000725672	0.000691809					1.03373	1.05975										0.000842	0.001568				1.08057	0.5737
						0.000218403	0.000378021					1.13285	1.34154										0.000599					0.963355	0.720397
						0.000384708	0.000661211					1.86504	0.453505										0.000105	0.000539				1.39522	1.51611
						9.43e-05	0.000281603					0.897609	0.786182										0.000836	4.06e-05				0.654936	1.08559
						0.000784347	0.000730069					1.60018	0.729989										0.001006	0.001288				0.775565	1.61792
						0.00147167	0.000978621					1.0728	0.611299										0.00106					0.752033	0.841978
						0.00214336	0.000537587					1.62615	1.34183											0.000621				1.329	1.70945
						0.000798499	0.000250799					1.25489	2.32445										0.000605	0.000374				0.930126	2.18797
						0.000301496	9.85e-05					2.23281	1.44861										0.000817	0.001395				1.38686	1.1828
						0.00170699	0.000363456					1.65363	1.34004										0.001146	0.001871				1.17114	0.615534
						0.00067624						2.09588	1.08222										0.001047	0.0002				0.783747	1.64998
						0.00181945	0.000371618					2.07127	1.51078										0.000821	0.000516				1.29461	1.2048
							0.000736003					1.56075	2.46368										0.000491	0.001069				0.719992	1.54816
							0.000354401					0.513897	1.07897										0.000692	0.000803				1.34104	0.999735
						0.00100568	0.000377359					2.3388	1.12286										0.000677	0.000528				1.19502	1.86427
						0.000264008	6.08e-05					1.80773	1.22808										0.000759	0.000507				2.15674	1.51265
						0.00200472	0.000453431					1.40846	1.29139										0.001185					0.488108	0.906038
						0.0018527	6.08e-05					0.74741	0.607315										0.000814	0.00082				1.09387	1.2251
						3.16e-05	0.000957131					0.795247	0.697703										0.00102	0.001946				1.21372	2.03376
						0.000206155	0.000383275					1.25524	1.23504										0.000701	0.000911				0.739775	1.54912
						0.000278927	0.000622013					1.148	1.7697										0.000861					0.848707	1.90419
						0.000602163	0.000325576					0.523175	1.4476										0.000657	0.001219				1.59161	2.115
						0.00069	0.000341321					0.35563	1.97145										0.000574	0.001109				2.13167	0.623758
						0.00164639	0.000483322					1.08831	0.613161										0.00077	0.000357				0.51908	0.763948
						0.00101119	0.000851469					1.85049	1.06882										0.000702	0.000263				0.849636	1.98681
						0.000206155	0.00105683					1.86339	0.884793											0.00121				1.2225	0.734631
						2.24e-05	0.0007245					0.931538	2.06657										0.001019	0.001649				1.3467	1.60408
						0.00184201						0.871569	0.460234										0.000668	0.000692				1.11221	0.783899
							0.00157835					0.682752	1.79882										0.000757					1.55409	0.695861
						0.00246895	0.000292062					0.877266	2.17029										0.001269					0.927853	0.856707
							0.000938616					1.5557	2.87316										0.000747	0.00127				1.88636	0.584886
							0.000270185					1.61404	0.282044										0.000836	0.000698				1.97872	0.908758
						0.000538516						1.78136	0.873522															1.53233	1.10909
						0.000649384	0.000278568					1.35152	0.872851										0.001258					0.707984	0.756008
						0.000290689	0.00051788					1.4606	1.35055										0.000828	0.000318				1.184	0.891088
						0.000470425	0.000455412					2.34094	2.3829										0.000778	0.001072				0.547502	1.50851
						0.000736003	0.000993579					2.27147	1.79533										0.000535	0.000471				0.976606	2.17522
						0.00138852	0.000260768					0.409875	1.10572										0.000457	0.000325				0.987978	1.09247
						0.000465188	0.000394462					1.41039	1.19841										0.000631	0.000392				0.68034	1.55018
						0.000469574	0.000472652					0.790521	0.617779										0.000703	0.000174				0.330601	0.957006
						0.00160312	0.000205913					1.70521	1.12924										0.00087	0.000179				2.4009	1.3976
							0.000271662					1.99593	0.771455										0.000795	0.001229				1.159	1.3739
						0.00052345	0.00031305					0.926353	2.56879										0.000754	0.00025				1.66815	0.651231
						0.0024652	0.00019105					1.14491	1.40388										0.00081	0.000187				0.654494	1.41521
						0.00181157	0.000332415					0.779809	1.33901										0.000911	0.000606				1.78669	1.0911
						0.000228473	0.000782943					1.03684	1.64701															3.05514	0.92109
						4.47e-05	0.000884816					1.61082	0.864368										0.000283	0.000613				1.1383	0.789496
												1.88306	0.966611										0.001136	0.000832				1.12602	1.46446
						0.000482597	0.000304138					1.22563	2.25784											0.000247				2.21903	1.29947
						0.00243298	0.000483322					1.83817	2.34029											0.001548				1.26945	0.51299
						0.00162432	0.000347131					1.35757	1.47745											0.000286				2.1237	0.556629
						0.00117154	0.000172047					0.672073	0.968906										0.000519	0.000358				0.889432	0.95277
						0.000152315	0.000100499					1.94861	1.52506										0.000654					0.826213	1.03598
						0.000696563	0.0016005					1.57126	1.85511											0.000508				1.29509	0.807368
						0.000450111	0.000360555					1.01434	1.49873											0.000332				1.42061	1.44402
						0.00201109	0.00075743					1.5078	1.78764										0.000402	0.000141				0.660811	1.29196
						0.00150615	0.000210238					2.04772	1.77228											0.000408				0.822635	1.80794
						0.00139431	0.000443847					1.86085	1.23702										0.000698	0.00042				2.54505	0.938947
						0.00185699	0.000581893					2.0362	2.54316										0.001176	0.000502				2.12737	0.563123
						0.000376962	0.0012886					2.13387	1.38723										0.001296	0.000102				1.8663	1.63772
						0.000694262	0.000866083					1.23604	2.27124											0.000269				2.44614	0.743581
						0.000701142	0.000143178					1.65893	1.1941										0.000912	0.000283				1.51411	2.39184
							0.00111364					2.3356	1.21551										0.000785	0.000187				1.09411	1.18254
						0.000410366	0.000247588					0.841395	2.3327											0.000885				0.71144	1.3395
						0.000201246	0.000194165					2.04257	1.58619										0.000732	0.000368				1.35701	1.76459
							7e-05					1.51105	1.73244										0.00068					0.682357	1.33016
						0.00181618	0.00016					1.18906	2.10757										0.000608	0.00063				2.32602	1.02408
						0.00181044	0.000393192					1.71222	1.19466											0.000212				0.933576	2.51955
						0.00156013	0.000170294					1.16651	1.27873										0.000526	0.000493				1.20118	1.34571
						0.000774209	0.000926553					1.20475	1.60723										0.000865	0.00059				1.32678	0.660873
							0.00113217					1.24329	0.988521										0.000802	0.000533				1.36676	1.50989
							0.000796492					0.833123	1.89802										0.00086					1.59336	1.67757
						7.81e-05	0.000680074					1.17344	1.31294										0.000173	0.000422				0.820693	1.31602
						0.00175864						0.795996	1.32493										0.001459	0.000899				0.684552	1.20536
						0.00120615	0.000727186					0.910011	1.49853										0.000685	0.000517				0.765907	1.47489
						0.00214674	0.000672681					1.30012	1.32752										0.000728	0.0009				2.64315	1.49377
						0.00238472	0.000294279					1.04253	0.901867										0.001194	0.000626				2.15595	0.641778
							0.00101607					1.07901	0.911087										0.001262	0.000754				1.45303	0.833244
						0.000884138	0.00127012					2.45113	0.408121											0.000161				1.98616	1.13056
						0.00060803	0.000784474					2.8217	1.12992										0.000668	0.000745				0.559156	1.02305
						0.00044911	0.000205913					2.54124	0.610611										0.000807	0.001181				0.56084	0.634317
						0.000551543	0.000843149					1.51734	0.901356										0.000487	0.000783				0.728617	0.611445
						0.00129835	6.71e-05					0.873487	0.73588										0.000826	0.000301				0.7856	1.41983
						0.00185302	0.000403113					1.32717	0.593016										0.000873	0.000497				0.704701	1.58191
						0.00215594	0.000208087					1.70056	0.952172										0.000794	0.001477				0.930287	1.09386
						0.00232794	0.000348855					1.50886	1.42753															0.688007	1.04803
						8.06e-05	0.000394081					1.18721	1.69609											0.00079				1.94463	1.79585
						0.000984124	0.00135956					1.59296	0.635556															0.616602	1.01049
						9.85e-05	0.000208087					1.38829	1.81518										0.000339	0.000498				1.45078	0.415879
						0.00145774	0.000337343					1.24131	1.61233										0.000833	0.000467				1.38565	0.994803
						0.000330606						1.19218	0.919331										0.000894	0.000307				1.07842	0.837594
						0.0014425	0.000855862					1.78844	1.33234											0.000772				1.75382	1.80425
						0.000633246	0.000138924					0.779004	0.620678										0.001035	0.00036				2.25038	0.950939
							0.000262488					0.392594	1.46263										0.000887	0.00043				2.37791	1.70569
						0.000122066	0.000610983					1.13517	1.33523										0.001189	0.001295				1.22443	0.92938
						0.000737564	0.000266833					1.7813	2.37323										0.001075	0.000512				1.98213	1.11487
						0.000947629	0.00091526					0.846188	1.08509										0.001027	0.001114				1.45545	1.71179
						0.00152801	0.000912414					1.334	2.0889										0.001199	0.000973				2.04589	2.59777
						0.000932148	0.000883912					1.14747	1.19906										0.000953	0.000601				0.688158	1.62034
						0.000147648	0.000776659					1.10387	1.91602										0.000972	0.000249				1.82717	0.910789
						0.000290689	0.000901388					1.32983	1.59751										0.000875	0.001317				2.20242	1.6339
						0.00160589	0.0011428					1.47152	1.94294										0.000613	0.001378				2.51509	1.76675
						0.000398121	0.000834865					1.30862	2.14108										0.001046	0.000524				1.78783	0.994871
						0.00124535	0.000418688					1.4601	0.927939										0.000583	0.000234				1.35979	0.775475
						0.000879204	0.000383275					1.03788	1.06813										0.001131	0.00037				2.07321	1.50834
						0.00122299	0.000746525					0.990713	1.40758										0.000197	0.001276				1.3323	1.36063
						0.000311448	0.000632851					0.45299	1.22207										0.000729	0.000469				1.10326	2.00495
						0.00107187	0.00054231					0.705408	0.570567										0.000485	0.001736				2.40146	1.33588
						0.000693109	0.000336155					1.38605	1.56274										0.000668	0.000156				2.29691	1.2168
						0.00166208	0.000729178					2.40538	1.29705										0.001027					2.2368	2.45579
							0.00084386					1.74189	1.44585										0.000816	0.000908				1.77965	1.73648
							0.000429535					1.94971	1.44857										0.0007	0.000411				1.96993	1.00636
						0.000412311	0.000349857					1.82256	0.808177										0.00088	0.000411				0.963564	1.4888
						0.000567186	0.000804114					2.66861	2.1834										0.000733	0.00133				0.891676	0.730319
						0.00075591	0.000181108					1.02942	1.09895											0.000267				1.41907	0.972253
						0.000907855	0.000412311					0.898816	0.792055										0.000926	0.000236				0.671983	0.746297
						0.000199249	0.000317648						1.36579										0.000365	0.000708				2.37963	1.06071
						0.0016483	0.000450444					0.278785	1.76319											0.001047				1.1226	1.33116
							0.000368917					2.11454	1.78477											0.000358				2.8998	1.25302
						0.00129769	0.000327567					2.52938	1.58987										0.001076	0.001091				2.63696	0.810047
						0.00075	0.000122066					1.19016	1.15009										0.001077	0.000685				3.02348	2.05073
						0.000123693	0.000391152					1.98691	0.860831										0.000996	0.000244				2.04984	0.672698
						0.00254578	0.000545894					2.85812	1.42318										0.001445	0.000423				1.37453	0.973284
						0.000790759	0.000280713					1.21172	2.3663											0.000503				1.096	0.62767
						0.000126491	0.000411461					0.980268	2.25058										0.00065					1.90229	1.19161
						0.00159	0.000608769					1.16299	2.30037										0.001044	0.001097				1.3765	1.79282
						0.000381182	0.000912195					1.01854	1.50732										0.001225	0.001195				1.27399	0.889677
						0.000211896	0.000272029					1.74303	2.19683										0.000555	0.000553				0.871503	1.38696
						0.000250599	0.000629682					0.380596	1.36958										0.001094	0.000249				1.05495	2.23852
						0.000967988	0.00022561					0.53704	1.04205										0.000838	0.000494				0.576033	1.63409
						0.00137321	0.00035					1.49735	1.51521										0.001247	0.001177				1.04469	1.70342
						0.000344384	0.000257099					0.592161	1.40856										0.000893	0.000795				1.20372	0.681165
						0.000328938	0.000725672					0.479595	1.83201										0.000664	0.000531				1.51894	1.69931
						0.000548179	0.000404969					1.70848	1.74442										0.000702	0.000429				1.21891	2.90368
						0.000902552	0.00067897					0.691893	1.21483										0.000988	0.000688				1.77696	1.13481
						0.000626418	0.000570789					0.501355	1.14498										0.00106	0.000217				1.19471	1.3662
						0.000284253	0.00015					1.5573	2.12414										0.001155	0.000112				2.80689	1.25825
						0.000100499	0.000950053					1.9902	1.30298										0.000566	0.0006				2.90382	0.858527
						0.00196573	0.00024					0.615876	1.27251										0.000639	0.001087				2.16669	1.53565
						0.000333017	0.0003					1.54017	1.20474										0.00083	0.001647				1.57741	1.05103
						0.000508035	0.000286356					0.995572	1.58151															0.917216	1.43562
						0.000924392	0.00103817					1.94472	1.19037										0.000932	0.000632				2.68581	2.31741
						0.000336155	0.000481041					1.25244	1.08073											0.000451				1.19536	1.41657
						8.6e-05	0.000450111					0.866262	1.63079										0.000555	0.000728				0.90084	0.875745
						0.00132563	0.000570088					1.98983	0.872505										0.000619	0.000305				1.99005	1.76766
						0.000455412	0.000330151					1.66914	1.7077										0.000463					1.88935	0.566241
						0.00224891	0.00132307					1.30487	1.16327										0.000871	0.001344				2.83229	1.78531
							0.000728972					1.51762	1.15518										0.001568					2.21815	1.73901
						0.000635059	0.000742024					1.23139	1.31404										0.000547	0.000611				2.50126	1.00484
							0.0008					0.567804	0.886748										0.000813	0.000965				2.26128	1.17009
							0.000460652					0.988921	1.20665										0.001084	0.000266				1.00322	1.44719
						0.000424264	0.000420119					0.649045	1.05484											0.000975				2.54841	1.11515
							0.000445982					2.09557	0.907779										0.000892	0.000731				1.06565	1.19253
						0.00161385	0.000662873					1.23867	0.860719										0.001037	0.000815				0.736922	0.742666
							0.000368917					1.5634	1.16545										0.000824	0.001079				1.12161	1.69916
						0.00118271	0.000134164					1.95264	1.15048										0.000395	0.001052				1.07087	0.718421
						0.00154897	0.00051225					2.37905	0.681986										0.00054	0.00098				2.17568	1.19818
						0.000805295	0.00105304					0.96675	1.25237										0.000255					2.00903	1.94383
						0.00153688	0.00066242					1.45998	1.13575										0.000336					2.50775	1.10215
						0.0012524	0.000310161					0.846469	1.59693										0.000192					1.68889	1.15034
						0.000333017	0.00135133					1.36658	0.834323										0.000639	0.001021				0.903815	0.872203
						9.06e-05	0.00045					1.20732	1.25205										0.000315	0.000748				1.67669	0.865664
						0.000291548	2.83e-05					2.00183	1.58712										0.000492	0.001586				1.00977	1.17052
						0.000813449	0.000240416					0.56183	0.489381										0.000655	0.000925				1.5974	2.17739
							0.00143388					0.808319	1.5977										0.000412	0.000994				1.01594	1.03581
						0.00156461	0.00052811					1.45423	1.75985										0.001005	0.00074				0.798637	1.88967
						0.00220771	0.000516236					0.484225	0.919439										0.000831	0.000568				1.6597	2.5695
						0.00253034	0.000912634					0.749129	0.655006										0.000285	0.000665				1.26218	1.27863
							0.000662873					1.0882	0.898006										0.000665					2.82342	2.54418
						0.000676018	0.000151327					0.47208	1.42649										9.96e-05	0.00095				2.36115	2.57501
							0.000553624					1.04559	0.739509										0.00066	0.000636				0.712755	1.96874
						0.00221815	0.000255539					0.690963	1.12778										0.000322	0.000404				1.06702	2.10031
						0.00105233	0.000162788					2.18988	1.12244										0.000848	0.000667				1.75551	1.89981
						0.00116017	0.000522398					1.09552	1.193										0.000777	0.000802				0.925128	0.990039
						0.000144222	0.000205183					1.46507	0.525626										0.00082	0.000615				1.20628	0.795906
						0.00045607	0.000288444					0.884095	1.12502										0.000276	0.001606				1.56121	0.923843
						0.000431393	0.000120416					1.29113	1.42676										0.000847	0.000893				1.21992	1.38501
						0.000879204	0.000562939					1.27873	1.47007										0.000642	0.000806				1.23666	0.987544
						0.000758947	0.000640312					1.38816	0.588238										0.000312	0.00175				1.31563	1.67857
						0.000411096						0.540867	0.774377										0.000233	0.000171				2.3091	2.02799
						0.00136367	0.000608276					1.07819	0.762588										0.000814	0.001488				0.617757	0.886021
						0.000580086	0.000498197					2.3429	0.662928										0.000741	0.000717				0.92462	1.46911
						0.000418808	0.000206155					1.1665	0.693547										0.000549	0.0002				1.45598	1.00683
						0.00167141	0.000835224					2.06335	0.761317										0.001344	0.00095				1.56544	0.512119
						0.000376431	0.000161245					0.706177	1.21953										0.00022					1.90468	2.0329
							0.000120416					1.36108	0.938296										0.000481					1.10689	1.12039
						0.000516236	0.000152971					1.03777	0.947207										0.00051	0.001109				0.782674	1.11395
						0.00066	0.000212603					1.19958	1.1917										0.000279	0.000952				1.13088	0.958308
						0.000693542	5.83e-05					1.89156	1.14875										0.000337					0.930566	1.97843
						0.000403113	9.85e-05					0.843066	0.676233										0.000263	0.00128				2.01631	0.93407
						0.000724017	0.000580345					0.804556	1.20786										0.000244	0.000636				1.18282	0.88401
						0.000564358	0.000114018					0.618023	0.634016										0.000741					2.01238	2.65827
						0.00140118	0.000715891					1.00316	0.955123										0.000461	0.000726				1.72169	1.77658
						0.000715891	2e-05					1.04241	1.0999										0.000796	0.000998				2.30835	1.36036
						0.000444072	0.000637024					0.602562	1.1515										0.000554	0.000249				1.20496	1.05265
						0.00203953	0.00106042					1.0878	0.700994										0.00063	0.000746				1.43421	1.86337
						0.0005	0.000306757					1.50284	1.1507										0.000487	0.000152				0.913208	1.27833
							0.000496588					0.978194	1.52976											0.000305				1.84967	1.85176
						0.000942603	0.000490408					0.871848	1.77278										0.000688	0.000358				2.59741	2.12479
						0.00186676	0.00019105					1.48708	1.01309										0.000368	0.000502				2.08808	1.65134
						0.000186011	0.000310161					1.70846	0.8088										0.000269	0.00114				1.75819	0.764706
						0.000460435	7.07e-05					1.6112	0.675959										0.000696					1.98438	1.6071
						0.00132098	0.000731095					1.21989	1.55149										0.000227	0.001345				0.575684	1.86228
							0.00069527					1.08658	0.446653										0.00029	0.001327				1.70295	1.43221
						0.000148661	0.000120416					0.737199	0.602825										0.000265	0.000179				0.993543	1.76257
						0.000682642	0.00027074					0.903121	0.852538										0.00129	0.000642				1.84124	1.0995
						0.000255539	0.000272029					1.28368	0.823385										0.000389	0.000276				0.970712	1.72446
						0.00128845	0.000382884					1.48629	1.13529										0.000456	0.000731				1.99181	1.11893
						0.000878237	0.000477074					2.20719	0.272204										0.000327	0.00032				0.737646	0.904487
						0.001317	0.000480104					0.479747	2.3016										0.000406	0.000681				1.82912	1.86163
						0.00203541	0.000201246					1.60135	0.4331										0.000497	0.000829				2.68043	1.73982
						0.000342053	4.12e-05					1.31658	1.73231										0.000856	0.000298				1.3762	1.59402
						0.00234	0.000218403					1.24948	1.10127										0.000804	0.000211				2.17496	1.46965
						0.00159126	0.000817068					1.10588	2.3484										0.000772	0.000476				2.20316	0.439883
						0.00242425	0.000161245					1.36509	0.572012										0.001281	0.000242				1.82386	1.46487
							0.000760066					0.966835	0.445304										0.000302	0.000575				2.26256	1.87423
						0.00115624	6e-05					1.00629	0.727203										8.48e-05	0.000249				2.43254	2.07091
						0.00257624	0.000594054					1.18573	1.4199										0.000111	0.000648				1.57898	0.983852
						0.00034	0.000111803					1.32138	1.18313										0.000252	0.000458				1.38092	0.841725
						0.000704557	3.16e-05					1.57254	0.668506										0.000395	0.000722				1.32245	0.96066
						0.000901388	0.000259422					1.57299	2.08754										0.000324					2.0057	0.863752
						0.00039598	0.000504777					0.737053	1.41354											0.000138				1.53793	1.16305
						0.000174642	0.0012474					0.977423	0.73329										0.000252	0.000287				1.15594	1.26511
						0.00092358	0.00035609					1.07908	0.885439										0.000318	0.00019				2.18813	2.042
						0.000962601	0.000412311					0.812383	0.804887										0.000263	0.000912				1.13329	1.1178
						0.00141693	0.000730821					1.8451	1.80547										0.000344	0.000196				1.00816	1.00321
							0.000415933					1.17256	0.676271										0.000184	0.000562				1.05268	2.05871
						0.000102956	0.000581378					1.94225	0.941345															2.7326	2.00683
						0.00050448	0.000604152					0.827036	0.969382										0.000437	0.000199				2.3038	1.69268
						0.000417732	0.00060208					1.77784	1.27852										8.45e-05	0.000708				1.8901	0.927432
						0.000233452	0.00073					2.06178	0.687724										0.000417	0.000409				1.3031	1.49853
							0.00115525					1.46282	1.04121											0.000309				1.41414	1.10021
						0.00111086	0.000441022					1.00405	0.595447										0.000204	0.000504				1.6328	1.25672
						0.00246376	0.000871321					1.15631	1.67688										0.000186	0.000392				2.47914	2.47897
						0.000308869	0.000493356					1.01136	1.94213										0.000115	0.00016				1.51554	2.21453
						0.000377359						0.749123	1.73489										0.0005	0.001765				1.79509	1.29455
						0.00070214	0.000460435					1.30188	0.929146										0.000558	0.000273				1.39636	1.73653
						9.22e-05	0.000699714					1.69617	2.29913										0.000679	0.000136				1.03088	0.992529
						0.000382753	0.000530754					1.11474	3.21585										0.000501	0.000206				1.21829	0.80603
							0.000560803					1.05222	1.88572										0.000582	0.000314				0.907681	1.84149
						0.000935361	0.000302324					1.10045	1.5834										0.000238	0.000275				2.26173	1.58737
						0.00061	0.00149897					0.664311	2.67938										0.00023	0.001838				1.55593	2.22528
						0.00237918	0.0012093					0.68433	0.551203										0.000148	0.000732				1.59877	1.6046
						0.000347131						0.643268	0.779331										0.000197	0.000578				1.69491	1.35892
						0.000171172	0.000432897					0.559394	0.66884										0.000179	0.000141				1.16903	0.637427
							0.000872353					0.99039	1.51753										0.000175	0.00037				2.15652	2.05692
						0.000921954	8.49e-05					0.722256	1.3154										0.000442	0.000102				1.23312	2.64614
						0.0009993	0.00015					0.782681	0.975295										0.00027	0.000724				1.23218	1.35407
						0.000200997	0.00024					0.871719	0.753375											0.000656				1.90037	0.716039
						0.00149459	0.000658027					1.14215	1.58362										0.000484	0.00026				1.69347	0.735969
						0.000723395	0.000374833					0.838969	1.11874										0.00022	0.000177				2.28745	0.81716
						0.000630714	0.000485489					0.844713	1.37482										0.000271	0.000757				0.528656	1.43676
						0.00133753	0.00080604					1.81139	1.04444										0.000172	0.000279				1.40849	1.70035
						0.000530754	0.000982904					0.77199	0.480752										0.000501	0.00028				1.90894	1.77325
						0.000993579	0.00034					1.00155	0.454716										0.000393	0.000331				2.88367	0.756302
						0.00151397	0.000786448					1.34901	0.349183										0.000522	0.00076				2.09595	1.89413
						0.000262488	0.000391152					1.07352	0.794015										0.000168	0.000385				0.652735	1.21188
						0.00243167	0.0011908					1.4436	0.739733										0.000272	0.001136				2.29762	0.995228
						0.000820975	0.001014					1.06227	0.892576										0.000218	0.000933				1.7685	1.00298
						0.000501199						1.0943	0.853654										0.000452	9.31e-05				1.74879	1.39657
						0.000411096	0.000792086					1.09983	1.73199										0.000387	0.000596				1.64851	2.33573
						0.00194116	0.00115521					2.01833	1.20328										0.000323	0.000375				1.1043	1.49227
							0.00156109					0.850457	0.902517										0.000312	0.000731				1.40517	1.971
						0.000210238	0.00109385					0.839037	0.861522										0.000805	0.000369				1.41554	1.85562
							0.000640703					1.33405	0.735536										0.000247	0.000409				1.37136	1.88502
							0.00032249					2.01264	1.04346										0.000877	0.000449				2.01247	0.771643
						0.000319531	0.000631506					0.700248	0.871248										0.000387	0.00025				0.85563	1.10459
						0.000474342						0.942678	2.30369										0.000345	0.000862				2.0982	1.0797
						0.000646297	0.000381838					1.10707	0.94121										0.001071	0.001932				1.23524	1.30458
						8.94e-05	0.00167836					0.518959	0.541506										0.00034	0.000241				1.57819	1.99256
						0.0004245	0.0001772					0.929072	1.47808										0.000672	0.00052				1.42203	0.782369
						0.00135104	0.000308869					0.665773	0.398015										0.000274	0.000775				1.67843	1.37253
						0.000322025	0.000482597					0.860298	0.922794										8.49e-05	0.000325				1.11129	2.1064
						0.000898443	0.000332415					1.11744	0.873408										0.000511	0.000171				2.2269	0.793999
						0.000970052	0.00166817					1.51335	0.970226										4.97e-05	0.000285				2.1468	1.71339
						0.000631981	0.000629365					0.570267	1.24955										0.001259	8.01e-05				1.69444	2.26436
						0.00135473	0.00110923					2.26394	1.13294										0.000205	0.00029				0.993959	0.649276
							0.00102416					1.13335	1.65492										0.000568	0.000259				2.68784	2.65854
						0.000375367	8.94e-05					1.1935	1.95346											0.000911				2.36876	1.20819
						0.000947259	0.000270185					1.38528	0.92256										0.000207	0.001968				2.13131	2.031
						0.000202485						0.679616	0.586845										0.000101					1.19705	0.755662
						0.000802247	0.000366197					1.67634	1.40912										0.000264	0.000723				1.80394	1.43304
						0.00239885	0.000169706					1.28215	1.15409										0.000444	0.000726				1.00936	1.90544
						0.000518941	0.000184391					1.3792	0.207653										0.000956					1.54372	1.57683
						0.000983514	0.00106827					1.63151	2.00899										0.000177	0.000372				1.0507	1.37064
							0.000447214					1.16816	1.49752										0.000299	0.001007				0.957493	1.20405
						0.000180278	0.00118828					0.711869	1.69512										0.000587	0.000225				1.0195	0.867368
						0.000875557	0.000552268					0.560352	1.43733										0.000175					1.95708	1.48797
						0.00238663	0.000696419					0.806553	1.39402										0.000161	0.000982				1.77877	1.57189
						0.000374833	0.000202237					1.25182	2.11834										0.000284	0.000579				1.67362	1.5863
						0.00068593	0.000174929					0.718207	1.28576										0.00083	0.000241				1.46858	1.4997
						0.000913893	9.85e-05					0.695753	1.76927										0.000855	0.000264				0.936066	1.82692
						0.00184253	0.000127279					1.35148	0.769344										0.000209	0.000239				2.0012	1.50412
						0.000926337	0.00032249					0.766432	0.764926										0.000159	0.000129				1.4011	1.87351
						0.000442832	0.000237065					1.82676	1.51265										0.000214	0.000359				1.21629	0.678953
						0.00106231	0.00124145					1.40961	1.38392										0.000776	0.00061				1.11902	1.99745
						0.00078	0.00103078					1.20695	1.17789										0.000116	0.000239				1.19552	0.734718
						0.000659697	0.000170294					1.84417	0.721996										0.000959	0.000403				1.95327	0.698059
						0.000393954	0.000390512					1.7152	1.73187										0.000269	0.000316				2.16399	0.973332
						0.000567539	0.000145602					1.51149	0.758428										0.000583	0.001039				2.08304	1.49947
						0.00173442	0.00087023					1.03205	0.856875										0.000475	0.000422				1.14921	1.95188
						0.000725328	0.000190263					1.1288	1.03416										0.000234	0.000579				1.06261	1.34708
						0.000973088	0.00054						1.2002										0.00013	0.000307				1.27825	1.55689
						0.000314006	0.000717008					1.11387	1.76721										0.000554	0.000414				1.88934	1.35601
						0.00263336	0.00051788					0.483035	1.81363										0.000313	0.000472				0.663766	1.54181
						0.000805233	0.000704344					0.731127	0.840576										7.6e-05	0.001943				1.87773	1.46578
						0.00158256	0.000676018					0.773181	2.11316										0.001071	0.000263				1.91	1.18792
							0.000728011					1.6201	1.58925										0.001523	0.000169				0.955894	1.5039
						0.000494065	0.0012326					1.62635	0.887286										0.00039	0.000265				1.02512	1.51564
						0.000808084	0.000390512					0.981835	1.02803										0.00029	0.000412				1.81782	1.45748
						0.00049679	0.00100005					1.39069	2.23047										0.000117	0.000634				1.56134	1.54379
						0.00015	0.000228035					0.70309	1.95953										0.00043	0.000524				1.50092	2.10882
						0.00062482	0.000380789					0.604607	0.610968										0.000608	0.000973				0.604501	1.77084
						0.000574282	0.000322025					0.693916	1.24196										0.000178	0.001592				1.36696	0.918898
						0.000336155	0.000210238					1.07852	1.14959										0.000208	0.00114				1.25487	0.860289
							0.00032					1.52043	1.72055										0.0003	4.33e-05				0.52339	1.4282
						0.000382753	0.000262488					1.22854	0.863002										0.00029	0.000769				1.69648	0.993017
						0.000474131	0.00134714					1.58773	2.05592											0.001337				1.19632	1.12955
						0.000396232	0.000319061					1.80895	0.539041										0.000219	0.000948				1.15493	1.99791
						0.000796994	0.000579828					0.583397	1.46868										0.000492	0.000257				1.36277	1.52191
						0.000762758	0.000710634					0.640707	0.718897										0.000285					0.847702	1.09352
						0.0009005	0.000559017					0.942642	1.05808										0.000427	0.000186				1.44705	1.04654
						0.00139313						0.706679	1.23403										0.000374	0.000448				1.72256	1.77129
							0.000762758					1.05893	1.84844										0.000322	0.000177				1.02618	0.528188
						0.00060075	0.000150333					0.835712	1.61301										0.000474	0.000518				1.49801	2.82783
							0.000114018					1.06173	1.13752										0.00015	0.000322				1.39798	1.90763
						0.0016477	0.000792086					1.46876	1.45552										0.000312	6.5e-05				2.26028	1.09799
							0.000743303					1.23393	1.03445										0.000367					1.28082	2.04017
							0.000174642					1.20336	2.06412										0.000987	0.000478				0.935626	1.10376
							0.000540833					1.83967	0.76005										0.000928	0.000555				1.36544	0.537357
						0.000407185						1.23412	1.65362										0.000231	0.000306				1.2902	1.35458
							0.000131529					1.57886	1.993										0.000456	0.000358				1.17652	1.27003
						0.000586941	0.000847231					1.46977	2.18642										0.000558	0.000157				0.836767	1.12798
							0.000280179					1.20411	1.99632										0.000392	0.00175				1.09736	1.12921
						0.00203059						0.730072	0.647312										8.06e-05	0.000501				1.12802	1.38102
						0.000224722	8.6e-05					0.611	1.11104										0.000414	0.001618				0.646902	1.63542
						0.000286356	0.000422019					0.954039	0.536312										0.000598	0.000456				1.55596	1.99221
						0.000304138	0.000499299					1.28948	0.480381											7.02e-05				0.930441	1.97929
						0.00215671	7.62e-05					1.17205	0.466424										0.001297	0.000561				1.70516	1.40418
						0.00035171	0.000260768					0.994136	1.77513										5.42e-05	0.001226				1.31328	2.13752
						0.00139431	0.00033					1.2822	0.768541											0.000969				1.16735	1.09099
						0.000514782	0.000310645					2.00249	1.72678										0.000302	0.000476				0.957959	1.08039
							0.000302655					0.877651	0.603033										0.000892	0.000275				1.15779	1.62132
						0.00186462	0.00012083					1.59147	1.33411											0.001032				0.99527	2.07219
						0.00133304	0.000294279					0.530286	0.551002										0.000809	0.000531				1.40715	1.84811
						0.000184391	0.000230868					2.06029	1.36594										0.000256	9.28e-05				1.45157	1.93044
						0.00107005	0.00106042					1.03752	0.826818										0.000387	0.000776				1.16445	1.72357
						0.000181108	0.000447772					0.719394	1.02828										0.000365	0.000308				1.16316	1.43993
							0.000114018					0.386906	0.410467										0.000283	0.0001				0.657151	1.07233
						4.47e-05	0.000110454					1.48156	1.2733											0.000829				1.13658	0.55758
						0.000116619	0.000228035					0.766539	1.45138										3.73e-05	0.001153				0.7586	1.41799
						0.000924175	9.22e-05					0.966096	0.513964										0.000101	0.000559				1.93866	1.33358
						0.00176105	0.000219545					0.785489	0.994354										0.0005	0.000382				1.06048	2.13468
						0.00101242						1.27941	0.909828										0.000528	0.000629				1.6776	1.70515
						0.00067624	0.00064					0.579486	1.91677										0.000548	0.000754				1.26966	2.58289
						0.000296985	0.000731642					1.01316	1.64189										0.001063					1.73739	2.11214
						9e-05	0.000291548					0.43668	1.58813										0.001291	0.000418				2.13421	1.40686
						0.000414849	0.000429535					1.15204	1.77281										2.42e-05	0.000489				1.49865	0.90683
						0.00236178	0.000186815					1.09987	1.08939											0.001085				0.882277	1.22114
						0.00241182	0.00029					1.47174	0.890928										5.35e-05	0.001433				1.61737	1.20214
						0.0003	0.000120416					1.62264	0.948861										0.000438					1.593	0.986827
							0.00027313					0.919815	1.19432										0.000182					0.801989	0.893525
							0.000510784					0.877462	0.496095										0.000326	0.000993				2.05297	1.91134
							0.000200997					0.650519	1.36925										0.000269	0.000609				0.610779	0.921731
						0.00136066	0.000215407					1.19637	0.884312											0.000561				1.97073	2.44077
						0.00206632	0.000332415					1.90807	0.720142										0.000193	0.000484				0.911706	1.59846
							0.000855102					2.86101	1.71847											2.01e-05				0.873932	1.04346
							0.000557315					1.22088	0.958067										0.001108	0.000923				0.840163	2.38634
						0.00184318						0.987783	1.66695										0.001042	0.000279				1.25634	1.83814
						0.0010748	0.000752928					1.6825	1.74491										0.000404	0.000312				1.34631	1.46364
						0.000425441	9e-05					1.1951	0.506318										9.68e-05	0.0002				1.43587	1.73967
						0.00214115	0.000126491					0.63213	0.651767										0.000439	0.000135				2.02601	1.74662
						0.00140463	0.000870517					0.963196	1.51205										0.000181	0.000187				0.910364	1.03354
						0.000136015	0.000599083					0.47082	0.929703										0.000167	0.000429				1.53398	2.13752
						0.000283019	0.000355106					1.24326	1.32828										0.000103	0.000214				2.04417	1.47944
						0.000376431						1.73824	1.01557										0.000226	0.0008				1.35947	1.93392
						0.000458803	0.000147648					0.861859	1.55343										0.000872	0.00064				1.19901	1.30514
						0.000529528	0.000345254					1.67317	1.07504										0.000258	0.000375				0.713171	1.23349
						0.00119604	0.000553624					2.19868	2.08496										0.000226	0.000349				1.20155	1.45214
						0.000846286	0.00102956					0.872922	0.58866										0.00012	0.000104				0.799854	0.765215
							0.000449444					1.74047	0.657513										0.001057	8.28e-05				1.03876	1.1946
						0.00117987	0.000536004					0.273348	1.04658										0.000408	0.00032				1.07266	1.11332
						0.000298329	0.00133146					1.01119	1.02061										0.00096	0.000288				1.81326	0.729799
						0.00213476	3.16e-05					1.5434	1.15336										0.000248	0.000289				2.07082	1.11612
						0.000733553						1.22118	1.39862										0.000849	0.000476				1.64962	1.71493
						0.00171593	0.000475395					1.59112	0.462799										0.000226	0.000505				1.15547	1.25892
						0.0017032	0.00044911					1.98199	1.44531											0.000715				2.67987	1.15339
							0.0003					1.36732	1.13904										0.000835	0.001366				2.05689	1.36649
						0.000580517	0.000408534					1.44271	1.26722										0.000597	0.000576				1.31083	0.926858
						0.000599416	0.00101607					1.49008	1.50814										0.000181	0.00118				1.70799	0.695304
						0.000220227	0.00116297					0.541405	0.811712										0.000761	0.000193				0.808146	1.81827
						0.000320624	0.000502494					1.2143	1.44251										0.00019					2.08215	2.18867
						0.00102083	0.000107703					1.26871	1.32075										0.000209	0.000722				0.371171	1.29202
						0.00130545	0.000525547					0.980271	1.23498											0.000443				0.913878	1.74483
							0.000843801					1.16736	0.727405										0.000155	0.000277				0.943415	2.11454
						0.00168048						0.655904	1.11857										0.000583	0.001393				0.507204	1.2094
						0.00232499						0.983105	1.66946										0.000215	0.000558				1.17075	1.28361
						0.000237697	0.0016876					1.32592	0.834559										0.000133	0.000258				1.9628	2.0988
							0.00051					0.564517	1.39795										0.000204	0.000339				0.759107	1.25674
						0.000483735	0.000193132					0.892799	1.17345										0.000138	0.000327				0.945767	1.56162
						0.00104809	0.00138232					1.30809	1.57282										0.000404	0.000443				1.2174	1.21098
						0.000898888	0.000354401					1.088	0.855736										0.000647	0.000615				1.31108	1.36612
						0.000246982	0.00126242					0.456164	1.5376										0.00035					1.11207	1.54232
						0.00060959	0.00032249					0.586896	0.60592										0.000393	0.000204				0.973747	1.61969
						0.000545619	0.00147513					1.98713	1.09494										0.000509	0.000752				1.60958	0.76334
							0.00108374					0.667479	1.85023										0.00025	0.00012				0.968699	1.89264
						0.00162111	0.00037108					1.1148	0.985369										0.000237	0.001772				1.21341	2.0949
						0.00156339	0.00021095					0.723487	1.84435										0.00055	0.000393				0.818846	1.58206
						0.00065123	0.000254558					1.12293	1.34862										9.14e-05	0.00109				1.65654	2.15426
						0.00225787	0.000371214					1.82278	1.34884										0.000263	0.000397				1.29054	1.64423
						0.000460652	0.000486621					1.55592	2.49364										0.001179	0.000441				0.923753	1.20282
						0.000501597	0.000167631					0.757014	0.935526										0.000363	0.000366				0.927295	1.28454
						0.00142888	0.000468615					0.907493	1.30358										0.000295	0.00073				1.03378	1.11642
						0.00118512	0.000130384					0.665647	1.42834										0.000233	0.00175				1.84223	1.56775
						0.00116662	0.000325576					0.901163	1.39731										0.000232	0.001034				1.32841	1.65031
							6.08e-05					1.82141	0.746758										0.000402	0.000472				0.731418	1.46528
						0.00168808	0.000228035					1.43569	1.38277										0.00025	0.001097				0.912148	0.883271
						0.0011895	0.000220227					1.39949	1.63401										0.000795	0.001022				1.7219	1.18883
							0.00038					1.01902	0.978664										0.000433	0.000552				1.28613	1.2056
							0.00149883					1.36413	1.14915										0.00059	0.000728				0.637491	1.1117
						0.000667308	0.000680294					1.27688	1.10185										0.000452	9.16e-05				0.971387	2.28916
						0.00170262	0.000206155					1.36013	1.13649										0.000229	8.51e-05				1.38799	1.17349
						0.000774661	0.000452217					1.11417	0.792486										0.000168					1.26446	1.70511
						0.000818413	0.0001					0.604217	1.31161										0.000368	0.00063				1.34996	1.01723
						0.000425206						1.38429	1.75263										0.000556	0.000251				1.51362	1.51299
						0.00257562	0.000299666					0.714796	1.54436										0.000399	0.000449				1.47292	2.00213
						0.00232108	0.000674685					0.994085	2.0421										0.000886	0.000492				1.20069	1.80308
						0.00152161	0.000655134					0.891391	0.893948										0.000275	0.000437				1.49801	1.81036
						0.000609016						0.639362	1.41622										0.000618	0.000248				1.13066	1.70859
						0.000778974	0.000629365					1.4243	0.739631										0.000517	0.001229				0.939761	0.921877
						0.00149566	0.00031305					0.425731	1.19173										0.000156	0.000627				1.57656	1.32887
						0.000478539	0.000196469					0.993965	0.911466										0.000148	0.001119				1.27385	1.40274
						0.000202237	0.000411825					0.859914	1.45996										0.000227	0.000178				1.45155	1.1911
							0.000712811					1.35117	0.997427											0.000433				1.04992	1.52889
						0.000215407	0.000136015					0.805012	0.630589										0.000597	0.000823				1.25505	2.00213
						0.00055	0.000636396					0.416961	1.39624										0.000344	0.000677				1.61734	1.89043
						0.000665733						0.951204	2.25542										0.000622	0.000571				1.15008	1.04225
						0.00123628	0.000376431					1.19548	0.810668										0.000313	0.000708				1.52738	1.03036
						0.00183633	0.000269258					0.687388	0.697949											0.000182				1.20389	0.842067
						0.00174928	0.0005001					1.10766	1.63127										0.000874	6.34e-05				1.5206	1.18374
						0.00230829						1.56371	0.998198										0.000241	0.000651				1.25185	1.44197
						0.00120354	0.000233452					1.38282	1.87164											0.000138				0.997154	1.55533
						0.00257334	0.000391152					1.00704	0.952049										0.00025	0.00094				1.31617	1.13674
						0.000212603	0.000433244					0.591456	0.498075										0.000463	0.001133				1.09789	1.10204
						0.000752396	0.000875728					1.52399	0.672193										0.000591	0.000192				1.34455	1.78213
						0.000916079	0.000943027					1.131	1.38233										0.000396	0.000279				1.32041	0.774887
						0.00121202	0.000346554					0.701734	2.19574										0.000857	0.000269				1.27878	0.856805
						0.00159063	0.000531507					1.24654	1.93499										0.000601	0.000343				0.913652	1.84651
							0.000721249					0.887085	1.53012										0.00128	0.000423				1.45353	1.5006
							0.00097					1.31691	1.16725										0.000433	0.000208				1.24027	3.15587
						0.00254159	0.000585235					1.2415	1.91795										0.001375	0.000763				0.687416	1.72776
						0.00043382	0.000927631					1.38169	1.17245										0.000446	0.000399				1.14216	1.49052
						0.000120416	0.000449222					1.37388	1.56371										0.000443	0.000203				0.911374	1.23031
						0.0020663	0.00133195					1.21909	0.69671										0.000255	0.000223				1.05242	1.08072
						0.000720902	0.000697209					1.62288	0.881579										0.000358	0.000865				0.859611	1.20156
						7.21e-05	0.00107355					0.613493	1.0787										0.000349	0.000667				0.667302	1.25574
						0.00188558	0.000272029					1.74723	0.986121										0.000285	0.000351				1.20895	1.62919
						0.00017088	0.00064195					1.24893	0.922669										0.000303	7.25e-05				1.19358	1.72659
						0.000560803	0.00115135					0.958448	1.4065										0.000456	8.05e-05				1.35893	1.88021
						0.000466154	0.000868217					1.10026	1.57004										0.000532	0.000301				0.762729	2.02509
						0.000876185	0.000672681					0.951744	1.16019										0.000446	0.000207				1.31757	0.90064
						0.000986154	0.00134172					2.73069	1.20909										0.000979	0.000596				1.2255	1.89158
						0.000357351	0.000615224					1.90783	0.812585										0.000791	0.00045				1.09342	1.41926
						0.000232594	0.000570088					1.52421	0.959214										0.000526	0.000611				1.05145	1.24627
						0.00119507	0.000904268					1.6555	0.928306										0.000333	0.000824				1.11088	1.11217
						0.000376431						1.21313	1.09426										0.000499	0.000882				1.16593	0.593066
						0.000521728	0.0013537					2.2255	1.38764										0.000576					1.29481	1.1318
						9.85e-05	0.000799812					1.47947	0.98168										0.000264	0.000898				1.0577	1.0288
						0.000576281	0.000640312					1.0841	1.04906										0.000317	0.000238				1.0933	0.804466
						0.00143694	0.000541202					0.890796	1.17206										0.000729	0.000126				1.16997	1.27785
						0.000340588						1.52061	1.30549										0.001447	0.000283				1.00575	1.01742
						0.000546443	0.00158902					0.720797	1.36436										0.000133	0.000545				1.06049	1.29811
						0.000550091						0.859444	1.54026										0.000503	0.000948				1.1963	1.63566
							0.000444185					1.54183	0.770285										0.000188	0.000488				0.794613	0.824956
						0.00085703						0.824023	1.09093										0.0002	0.001043				1.06845	2.12273
						0.00245122	0.000559017					0.907369	0.665081										0.000524	0.000424				1.71772	0.823647
						0.000559017						1.15291	1.37804										0.000371	0.000303				0.729569	0.823497
						0.000947629	0.00125144					1.27554	0.903119										0.000441	0.00128				0.961337	1.05135
						0.000559017	0.000790253					1.09467	2.04739										0.000489	0.001549				1.28984	1.45901
						0.00120038	0.000493964					1.02756	1.29544										0.000411	5.25e-05				1.18864	0.64966
						0.000804114	0.000855628					1.6204	1.63092										0.000438	0.001453				0.782344	1.01383
						0.00157848	0.000629682					1.84569	1.94876										0.000728	0.000346				1.87071	1.35966
						0.000296816	5e-05					0.744952	0.335101										0.000485	0.00073				0.798853	1.26057
						0.00110114	0.000178885					1.11023	1.07326										0.000362	0.000301				0.933803	1.50512
						0.000443847	0.000174929					1.29806	1.39485										0.001153	0.000276				1.09613	1.20498
						0.000917061	0.000720694					0.437726	1.95694										0.000479	0.000515				1.33931	0.962553
						0.000100499	0.000151327					1.15841	1.90784										0.000865	0.000382				1.29214	1.02619
						0.000931075						1.70004	2.25027										0.000193	0.000179				1.06853	0.896652
						0.00159815	0.000735391					0.616348	2.06443										0.000459	0.00029				0.420702	1.58435
						0.0007245	0.00046669					0.935897	1.57932										0.000714	0.000312				1.0746	1.39698
						0.00121211	0.000551543					1.80029	1.58001										0.00075	0.000359				1.25708	0.955632
						0.000617171	0.000545619					1.08645	2.31572										0.000398	0.000495				0.996871	0.664431
						0.000166433	0.000684251					1.05772	1.16252										0.000502					0.788686	0.783156
						0.00209122	0.000468188					1.38191	2.31052										0.000556	0.001037				0.816587	0.739493
						0.000550091	0.000646375					0.921863	2.10304										0.000462	0.001449				0.975765	0.660755
						0.000111803	0.00087023					1.08202	1.55365										0.000346	0.000175				1.59724	1.43363
						0.000108167	0.000617414					0.943145	2.13675										0.000926	0.000176				0.665224	0.6224
						0.000364005	0.00086093					0.828799	1.1327										0.00041	0.000358				1.2261	1.56414
						0.000354683	0.00106104					0.881925	1.18328										0.001039	0.000832				0.957083	2.19098
						0.000700357	0.000474236					2.25933	1.62055										0.000384	0.000758				1.43032	1.90636
							0.000569386					2.40629	0.734171										0.000662	0.000402				0.723556	1.02486
						0.00152591	0.000730068					1.36395	3.08115										0.000438	0.000886				1.61069	0.904141
						0.00249018	0.000152315					0.506422	1.12429										0.000359	0.000417				1.5114	1.4697
						0.00164283	0.000529528					1.81355	2.3414										0.000506	0.000221				0.770994	1.82764
						0.00139169	0.000842912					1.55354	2.28341										0.000539	0.000184				1.9338	2.93417
						0.000150333						0.87597	1.51195										0.000561	7.36e-05				1.29247	1.07961
						0.000443847	0.000763217					1.46664	1.25538															0.602967	1.05673
						0.00045607	0.000760066					1.17593	0.725486										0.0004	0.000102				1.06543	1.83003
						8.06e-05	0.000438292					1.4811	1.87362										0.001378	0.000253				1.04041	1.35231
						0.000100499	0.000496488					0.925362	2.81718										0.000636	0.000302				0.668055	2.14197
						0.000894707	0.00031305					1.39648	1.92585										0.000614	0.000227				0.934951	1.16878
							0.000953415					1.15397	1.81366										0.000345	0.000718				1.07536	1.20989
						0.000475079	0.000372156					1.1566	2.70901										0.000315	0.000425				1.70021	1.24743
						0.000121655	0.000547083					1.36466	1.68144										0.001286	0.00051				1.01196	0.654613
						0.000196469	0.000810555					0.897572	1.60965										0.000494	0.001555				1.43247	1.11227
						0.00120615	0.00065215					1.08324	2.88588										0.000387	5.72e-05				1.33709	1.09286
						0.000971236	0.00104995					0.289314	0.650583										0.000726	0.000236				1.80643	0.687742
						0.00045	0.00107838					0.907518	0.99799										0.00069	0.000308				1.62933	2.05018
						6.71e-05	0.000360694					1.87043	1.54922										0.000475	0.000508				0.948501	1.44278
							0.00103697					1.47971	1.12748										0.000602	0.000542				0.816187	1.41426
						0.000134164	0.000636396					1.12343	0.748715										0.000256					1.10335	1.21758
						0.000403609	0.000658027					1.09616	0.88889										0.000967					1.41697	1.23721
						0.000504876	0.000246982					0.645464	1.31199										0.000445					1.20303	0.57386
						0.000237697	0.000430116					1.2248	1.7455										0.000953	0.000629				1.21654	1.96648
						0.000228035	0.000814985					0.535124	2.52979										0.000703	0.000245				1.50095	0.994861
						0.000374833	0.000473814					0.652037	2.72935										0.000788	0.000884				1.16827	1.01178
						0.00158003	0.000538516					1.7759	0.83473											0.000588				1.38442	1.75471
						0.000199249	0.000920869					1.64868	1.51806										0.000371	0.000523				1.5269	1.18463
						0.00190003	0.00166139					1.03424	0.841727											0.000246				1.04144	1.65963
							0.000574282					1.29539	1.75561										0.001162	0.000693				1.11979	1.25241
						0.000935094	7.21e-05					2.34357	0.655795										0.000276	0.000943				1.91956	1.23777
							0.00031241					1.56743	1.84673										0.000357					1.44265	0.827163
						0.00207966	8.06e-05					1.3444	0.725674										0.000606	0.000212				1.38031	1.02198
						0.000581378	0.00015					1.01492	1.93268										0.001572	0.001144				1.45533	1.77709
							0.00019105					1.29128	1.56742										0.000192	0.000304				0.716239	1.20947
						0.000311448	7.07e-05					1.77453	1.67613										0.00016	0.000227				0.940192	2.01229
						0.00109202	0.000199249					0.575632	1.70445										0.000634	0.000427				1.32344	0.535629
						0.000274591	5e-05					1.1662	0.74086										0.000184	0.000132				3.21486	1.6084
							0.000384838					0.569693	0.678601										0.000459	0.000259				1.03943	1.85817
						0.000186815						0.690273	1.23309										0.000245	0.000699				1.00777	2.11225
						0.000802309	0.000662193					1.41718	1.26794										0.000195	0.001032				3.34656	1.53225
						0.000444072	0.000272029					0.984919	0.935875										0.000183	0.000318				1.26987	1.24627
						0.00165738						1.49185	1.0098										7.37e-05	2.39e-05				0.964515	2.42544
						0.00155926	0.00010198					0.93205	1.049										9.56e-05	0.000493				1.69695	0.714285
						0.00125782	0.000294109					1.19358	1.22955										0.000471	0.000998				1.34565	0.600404
							0.000275862					1.84184	1.22506										0.000436	0.00049				1.00851	0.901107
							0.000107703					1.34844	2.03634										0.000248	0.000296				1.73036	0.896082
						0.00104235	0.000308707					1.60127	1.67749										0.000288	0.000262				1.05409	1.09191
							0.000162788					1.00847	1.00853										0.000511	0.000372				1.30631	0.821954
						0.00246587	0.000392938					0.985743	1.58428										0.00078	0.000342				1.14865	1.4611
						0.00137186	0.000189737					0.530461	1.54465										0.000173	0.001223				2.21583	1.99974
						0.000867698	0.000246982					1.47394	1.06603										0.000509	0.000225				1.20139	1.75969
							0.000394081					1.83915	0.957691										0.000124	0.001762				0.936519	1.69914
						0.00153561	0.000810987					1.11624	1.80119										0.000391	0.001165				1.73606	1.35641
						0.00111072	0.00032311					1.20032	2.32245										0.001505	0.000926				2.50042	0.768559
						0.000353836	0.000679412					1.15148	1.03629										0.000314	0.001452				1.41827	1.50987
						0.00171479	0.000122066					0.733193	0.843123										0.000662	0.001286				0.526271	2.80725
						0.000653911	0.000161245					1.24337	1.55814										0.000797	0.000473				0.598078	1.30608
						0.000500899	0.000700643					1.42055	1.71414										0.000233	8.63e-05				0.620255	2.38076
						0.000429535	0.00101203					1.44212	1.76656										0.000276					0.730001	0.977062
							0.000208087					0.953621	1.01259										0.000614	0.00076				1.16953	0.776247
						0.000585235	0.00019105					1.79436	0.695479										0.000524	0.000284				0.940213	1.13544
						0.00122483	5e-05					1.00267	1.07152										0.000187	0.000554				0.456178	2.59901
						0.000550818	0.000158114					1.08179	2.77039										0.000368	0.000137				1.24472	1.59888
						0.000907855	0.000384708					1.41242	1.58181										0.000366					0.594956	1.23424
						0.000334215	0.000770584					0.944944	0.918874										0.001026	0.000172				0.671488	0.62043
						0.000747329	3.16e-05					0.746488	1.40334										0.001056	0.000285				1.678	1.77709
							0.000110454					1.10692	2.63668										0.000545	0.001376				1.3967	2.22052
						0.00236637	0.000240832					1.76705	2.99489										0.000805	0.000165				1.14765	2.23911
						0.00196492						2.57542	1.85248										0.000576	0.001479				1.75328	1.01036
						0.00142341	0.000172047					1.53475	1.25018										0.000525	0.000327				0.590446	1.11833
						0.00120416	0.000445533					1.21049	1.86464										0.000567	0.000434				0.360625	1.2112
							4.12e-05					0.628247	1.65907										0.000381					1.21322	0.511302
						0.000164924	0.000277849					1.19087	1.02746										0.000863	0.000835				0.741941	1.94982
						0.000751665	0.000235372					1.48882	1.52099										0.001053	0.001027				0.586372	2.2339
						0.000887694	0.000670671					1.67198	1.32011										0.000637	0.001478				1.4757	1.39376
						0.0003245	0.000596406					1.20281	1.34698										0.000612	0.000242				0.724315	1.23978
						0.000492443	0.00048					2.10718	1.21329										0.000537	0.000213				0.898267	1.47895
						0.00102552	0.000237065					2.04683	2.38607										0.000622	0.000221				0.8528	1.34271
						0.000954149	0.000127279					1.41901	2.53198										0.000339					1.58352	0.855431
						0.00025807	0.000282843					1.30299	1.00359										0.000271	0.000738				0.494014	0.917172
						0.00103175	0.00014					2.17232	0.78327										0.000319	0.000288				0.462994	1.50665
						0.00153003	0.000809568					2.44011	1.28941										0.000276	0.000202				3.6929	2.02301
						0.00176782	0.000318904					0.99645	2.53052										0.000152	0.000428				0.551685	1.36578
							0.000212132					0.497807	0.671199										0.00033	0.000392				1.16178	2.01884
						0.000698713	0.000305287					1.13646	1.83032										0.000259	0.000197				0.659827	1.98581
						0.00107168	0.00101415					0.982524	2.40437										0.000275	0.00035				1.4438	1.05323
						0.000664831	0.000182483					1.08613	0.884576										0.000573	0.000501				1.59266	1.22464
						0.000410488	0.000402492					1.29413	1.15538										0.000511	0.00043				1.23487	1.19999
						4e-05	0.000254951					0.784016	0.888314											0.000467				1.18841	1.52126
						0.00143736	0.000174929					1.35607	1.89059										0.000565					1.84333	1.72462
							0.000265707					0.984957	1.03736										0.000334	0.000283				1.7665	0.829449
							0.000138924					0.528324	0.996391										0.000247	0.000831				1.44065	1.78237
						0.000370135	0.00019105					1.64632	0.627618										0.000268	0.000586				0.560603	1.39058
						0.000500899	0.000530094					0.891214	1.95831										0.001527	0.000193				1.90585	0.750011
						0.00157709	0.000500899					1.55882	1.03722										0.00082	0.000319				1.26639	1.20551
						0.00140982	0.00019					1.35304	1.63651										0.000251	0.000133				2.61138	1.62626
						0.00150602	0.000604152					1.20411	1.11839										0.000232	0.000438				1.03173	1.12218
						0.000964624	0.000599333					0.736188	1.35079										0.000534	0.000841				1.055	1.41392
						0.0017229	0.000300832					0.932029	1.5606										0.000152	0.000316				1.27501	1.30731
						0.001636	0.000102956					1.39728	1.06082										7.72e-05	0.000208				1.40007	2.65146
						0.000854283	0.000322025					0.814443	1.50213										0.000261	0.000718				1.5688	1.09807
						0.00149094	0.00075591					1.13267	0.653879										0.000239	0.001005				1.4596	2.13676
						0.00122776	0.000162788					1.05582	2.34684										0.000279	0.000211				0.897831	0.953299
						0.000491935	0.000933435					1.40572	2.15952										0.000808	0.000261				0.691657	1.39495
						0.00237023	0.00101863					0.481581	1.64597										0.000333	0.000315				0.502333	1.30288
						0.00198124						1.26621	1.97495										0.000214	0.001218				1.54632	1.15176
						0.000542033	0.000414849					1.00106	2.88825										0.000486					0.710942	1.37712
						0.00258002	0.000325576					1.51812	1.60644										0.00079	0.000754				1.11549	1.20061
						0.00143562	0.000460435					0.936754	1.88425										0.00054	0.001716				1.84117	1.0996
							0.000221359					1.01045	3.0723										0.000415	0.001519				0.814071	1.88042
						0.000393573	0.00066888					1.03001	2.02207										0.000475	0.00029				1.5573	1.79124
							0.00106776					0.712821	1.94179										0.001385	0.000628				0.477946	1.18359
						0.00239134	0.00025					0.785442	1.60022										0.000199	0.001131				0.469583	1.20676
						0.000430465	0.000247588					0.950553	1.36481										0.000351	0.001409				0.872613	1.32961
						0.000732462	0.000145602					1.14903	1.94814										0.000156	0.000357				2.44814	3.04553
							0.00085703					1.39064	1.69675										0.000482	0.000757				1.18716	1.6617
						0.00265166	0.000788162					1.08836	1.17193										0.00027	0.00013				1.14343	2.0009
						0.00112925	0.000436578					1.0475	1.53561										0.000514	0.00187				0.889755	1.97245
						0.000876584	0.00103407					2.30887	2.59727										0.000396	0.000313				0.89669	1.07212
							0.00168372					1.15194	1.19863										0.000355	0.000547				1.02262	1.52099
						0.00052345	0.000219317					1.39679	2.00059										0.000609	3.76e-05				0.597795	1.68119
						0.000555788	0.00100955					1.40606	1.86055										0.00026	8.82e-05				1.61414	2.04501
							0.00035609					0.844962	2.06989										0.001051	0.000786				2.16146	1.19462
						9e-05	0.000462385					1.32126	1.46514										0.000184	0.000274				1.1436	1.59224
						0.00150213	0.000396989					0.800073	1.43323										0.000234	8e-05				1.57812	1.63802
						0.000437379	0.000987927					0.972086	1.94999										6.49e-05					1.27645	1.11733
						0.00134648	0.000544518					0.777608	0.853874										0.000271	0.000197				1.34584	1.01982
						0.00135602	0.000392046					0.5096	1.35875										0.000284	0.000514				2.36673	1.03394
						0.000997447	0.000389487					1.40153	1.58413										0.001538	0.000634				2.21598	1.05149
						0.000696348	0.000300832					0.679716	1.29877										0.000252	0.001032				0.897644	1.57897
						0.00155464	0.000297321					1.02039	1.4311										0.000968	0.000154				1.7323	1.67753
						0.000134536	0.000443847					1.16776	2.22292										0.001129	0.000328				2.05905	1.91312
						0.000544059	0.000280179					1.1589	2.19772										0.000249					1.30171	1.4768
						0.00206494	0.000171172					0.781104	0.983951										0.000526	0.00076				0.50707	1.3641
						0.00092228	0.000532635					1.75483	1.46581										0.000417	0.000671				0.830614	0.750876
						0.00258496	0.00067624					0.912645	2.01519										0.000221	0.000236				0.668573	1.71715
						0.00015	0.000580517					0.922079	1.11865										0.000178	0.000399				2.78189	2.02825
						0.000817435	0.00040025					1.03263	2.03156										0.00037	0.000537				0.659589	1.47295
						0.00133544						1.37675	1.07811										0.000504	0.00011				1.46588	2.01127
						0.000269258						1.26436	1.3679										7.76e-05	0.000736				1.03569	1.21605
						0.00233634						1.17704	0.961117										0.000927	0.001499				1.75489	1.55769
						0.000851469	0.000969381					1.20851	0.686504										0.000243	0.0006				2.63963	1.36791
							0.000550727					1.00413	1.68474										0.000459	0.000228				1.86257	1.16489
						0.00118512	0.00151347					1.37296	1.6712										0.000455	0.000168				1.6402	1.48944
						0.00068942	0.000749466					1.10243	1.10228										0.000605	0.000634				1.60563	1.3329
						0.00149265	0.000780577					0.441454	2.35936										0.000121	0.000677				1.04879	1.31251
						0.000455412	0.000744312					1.30431	1.33776										0.000395	0.000181				1.97704	2.88868
						0.000977395	0.000325269					1.70678	1.85951										0.000152	0.000777				2.49605	1.82946
						0.00236282	0.000182483					1.14878	0.98748										0.000555	0.000389				2.15118	1.25657
						0.00121165	0.000766551					1.30186	1.524										0.000424	0.001258				1.62049	2.17029
						0.000554707	0.000630079					1.67328	2.38964										0.000232	0.00019				1.67892	1.93057
						0.00159831	0.000640703					1.21071	1.83076										0.000388	9.46e-05				1.33334	2.15596
						0.00017	0.000328024					1.29533	1.51672										0.000313	0.001962				1.12055	1.09483
						0.000604152	0.000582151					0.863456	1.52999										0.00012	0.000161				1.58704	2.70034
						0.000820244	0.000231948					1.48627	1.44538										0.000408					1.74087	1.67785
						4.12e-05						2.0032	1.65429										0.000329	0.001207				2.88567	1.68302
						0.000930376	0.000785875					0.906234	0.927161										0.000383	0.000814				3.43874	1.02197
							0.00105119					1.50811	2.09176										0.001099	0.000135				1.21158	0.688625
						0.000635059	9.22e-05					0.764022	1.60573											0.000115				2.30741	1.27863
							0.000220227					1.11037	2.38425										0.00069	5.87e-05				1.18431	2.05322
						0.000120416	0.000499299					0.807073	2.32061										0.000391	0.00031				1.89	1.2427
						0.00246148	2e-05					1.17845	0.825242										0.000699	0.000283				1.80037	1.16237
						0.000362491	0.000447772					1.31742	1.13038										0.000502	0.000412				0.66643	0.982698
						0.000852115	0.000790569					1.38373	2.16399										0.000779	0.00047				2.11968	0.909163
						0.000700071	0.000748131					1.18568	1.22081										0.000628	0.000513				1.64679	1.64021
						0.00111005	0.000550091					0.73765	1.10585										0.000387	0.000472				1.955	1.24325
						0.000686222	0.000605392					0.89221	2.50923										0.000276	0.001415				2.17614	1.8448
						9.49e-05	0.000820975					1.07288	2.11386										0.001225	0.000201				2.54126	1.3959
							0.000538516					1.21719	1.98482										0.000205	7.62e-05				0.997839	1.84208
						0.00025	0.000405216					1.47252	0.70801										0.000882	0.000203				1.58786	1.46684
						0.000813941	0.00072111					0.684502	2.11852										0.000279	0.000742				2.83272	0.731156
						0.00011	0.00122156					0.665959	1.74427										0.001089	7.5e-05				1.29366	1.86625
						0.00146322	0.00045793					1.19281	1.2142										0.000242	0.000926				0.785373	0.566446
						0.000235372						1.52685	1.76057										0.000442	6.25e-05				2.1471	3.27777
						0.00103817	0.000640781					1.21213	0.5401										0.000229	5.04e-05				1.55814	1.1664
						0.000871149	0.000640078					1.05379	1.0732										0.000273	0.000134				1.29653	1.27795
						0.00178227	0.000259422					0.961835	0.942686										0.000288	0.000146				1.44071	1.07255
						0.000122066	0.000532635					1.22873	0.885561										0.000193	0.000183				2.33569	1.50341
						0.00215425	0.00145499					0.912112	0.750969										0.00025	0.000141				1.70025	1.91942
						5.83e-05	0.000840059					1.01819	1.20118										0.00031	0.000694				1.96821	1.6589
						0.000380132	0.000483322					1.02369	1.00719										0.000245	0.000307				1.98423	1.93733
						0.000361248	0.00052811					1.02157	1.94132										0.000221	0.000139				1.61129	1.30728
						0.000144222	0.000477074					0.787955	1.88908										7.35e-05	0.000144				1.46661	0.716501
						0.000134164	0.000286007					0.973377	0.799215										0.000218	0.000328				1.70052	1.67478
												1.32013	1.03695										0.000957	0.000242				1.57423	1.61154
						0.00184098	0.000403113					0.893395	1.5822											0.000733				1.62928	1.86289
							0.000728972					1.3039	1.58429										0.000304					1.97025	1.10474
						0.00227607	0.00100005					1.01126	0.453613										3.6e-05	0.000574				1.69645	1.51222
						0.000591354	0.000796492					1.16344	1.8683										0.000299	0.000654				2.87425	1.2536
							0.000330151					0.711218	1.763										9.69e-05	0.001581				3.16208	2.10389
						0.00131034	0.00104695					0.616685	1.68398										0.000561	8.12e-05				1.57521	0.842262
						0.000539351						1.35342	1.24529										0.00083	0.000189				2.22501	1.48602
						0.00220102	0.000371214					2.00666	1.48442										0.000521	0.000142				0.74955	2.86646
						0.000228254	0.000471275					0.648453	1.64184										0.000318	0.000528				1.53284	1.77385
						7.81e-05	0.000445533					0.947557	0.734869										0.000237					2.16128	0.811777
						0.000327567	0.00127625					1.31653	1.71013										0.000313	0.001253				2.33409	2.6147
						0.000868217	0.000353836					0.688554	1.54211										0.000189	0.001868				1.2234	2.60557
						0.000490408	0.000983514					1.08405	1.18327										0.000139	0.000206				2.46436	2.12057
							0.0009827					1.49901	0.954937										0.000408	0.000107				1.69827	0.776261
						0.000226716	0.000394081					0.282091	1.91963										0.000493	8.45e-05				2.04659	1.24031
						0.000870517	0.000545894					0.751681	2.11251										5.99e-05	0.000404				1.2038	2.07297
						0.000310645						1.48922	0.400436										0.000533	0.000279				1.18298	1.02885
						0.000394588	0.00102069					0.262831	1.17066										0.000396	0.000744				1.94511	1.59611
						0.0001						0.951435	1.09182										0.000974	0.00044				1.27339	1.83958
						0.000170294	0.0004272					1.15578	1.75205										0.00136	0.000495				0.683527	1.43667
						0.00217479						1.32903	1.95658										0.000785	0.000251				2.4429	1.77109
						0.000272029	0.000609016					1.16005	1.66899										0.000249	0.000428				0.62633	1.17357
						0.000104403	0.00118004					0.996208	1.61523										0.000594	0.000721				1.19066	1.27649
						0.000416773	0.00129356					0.593225	1.11167										0.000316	0.00012				1.7649	1.55263
						0.00093145	0.000374433					0.743435	1.74539										0.000493	2.73e-05				1.7103	1.2071
						0.000400125	0.000541202					0.511467	1.34687										0.000516	0.00064				1.40515	2.08314
						0.000890056	0.000549181					1.10159	1.56561										0.00022	0.000413				1.77382	1.85957
						0.00115663	0.000702353					1.9729	2.04617										0.000672	0.00055				2.16777	1.10217
						0.000837735	0.000530754					0.720861	0.669308										0.000296	0.000186				0.915504	2.23983
						0.000531413						0.85564	2.35798										0.00034	0.000554				1.7104	1.73294
						0.000291548	0.00100722					0.999846	0.68733										0.000414					2.4717	1.79653
						0.00129097	0.000211896					0.786356	0.860336										0.000287	0.000589				0.833391	1.88044
						0.00190436	0.000560803					1.25422	2.96555										0.000421	0.000173				1.60122	2.00263
						0.0019328	0.00120071					0.873515	0.881101										0.000313	0.001214				1.76336	1.33375
						0.000688186	5.1e-05					0.856903	0.60162										0.000392	0.000166				2.4391	0.940267
						0.000579396	0.000385876					0.736853	1.4069										0.000455	0.000251				2.4872	1.16704
						0.0018206	0.000938136					1.1399	1.46108										0.000801	0.000206				2.65119	1.01648
						0.000382753	0.000301496					1.83212	1.87464										0.000182	0.000173				2.57134	1.72776
						0.000438292	0.000470425					0.890524	1.03336										0.000499					2.85116	2.6833
						3.61e-05	4e-05					0.603302	0.848183										0.000287	0.000179				1.32838	0.604209
						0.000819085	0.000405216					1.0163	1.55648										0.000171	0.000269				0.974194	1.6386
						0.00204805	0.000278029					0.659146	1.4301										0.000699	0.000129				1.47107	0.986024
						0.000322025	0.000855628					1.05893	0.930429										0.000624	0.000337				2.78479	0.671483
						0.000813941	0.000452769					1.08313	1.2862										0.000315	0.000373				0.705033	2.52964
						0.00107541	0.000412311					1.51905	1.54734										0.000263	0.000617				2.47754	1.63912
						0.00175915	0.000608358					0.504038	1.86954										0.001351	0.000186				0.663669	1.27049
						0.000276586	0.00077026					0.824299	0.352441											0.000544				1.13986	1.12674
						0.000300167	0.000433244					2.67758	1.69225										0.001399	0.00085				1.12661	0.800652
						0.00131244	0.000809197					0.743974	0.358162										0.000386	0.000392				2.69567	1.0089
							0.000581808					1.17085	2.61204										8.38e-05	0.00083				1.85945	1.13596
						0.00204416	0.000586686					1.41336	1.58879										0.000649	0.000848				1.66759	1.18783
						0.00201445	0.00129259					0.980562	1.56393										0.00019	0.00025				2.42983	1.68536
						0.000468402	0.000760592					0.834142	1.35971										0.000384	0.000774				1.95117	0.694792
						0.00022	0.000600167					1.22913	2.24571										0.000524	0.001637				1.68741	1.96994
						0.000657343	0.000601082					2.84497	0.555729										0.000198	0.000655				1.54081	1.88182
						0.000291204	0.000589406					0.98889	0.473456										0.000114	0.000129				0.774351	2.03683
						0.000931504	0.000294109					0.893619	1.90085										0.00074	0.000362				2.4265	2.74994
						0.00060208	0.000202485					0.715809	1.29196										0.000394	0.00021				0.731629	1.1275
						0.000890898	0.0011233					1.28705	1.4939										0.000556	0.000987				2.93099	0.70692
						0.00121824	0.00100005					1.22656	2.20561											8.36e-05				1.16029	1.20201
						0.000771298	0.000657343					0.481502	1.68766										0.00044	0.000205				1.39808	2.4492
						0.000257099	0.000764003					1.07892	1.03778										0.00041	0.000391				1.12774	1.99405
						0.000670671	0.000300666					0.507434	1.72289										0.000352	0.000226				1.91548	1.51591
						0.000221359	0.000156525					0.919237	1.07389										0.000404	0.000172				1.44778	1.13367
						0.000492443	0.000574543					1.04326	0.464281										0.000139	8.75e-05				1.63076	1.82305
						0.000580086	0.000673573					0.903748	1.28472											0.000602				2.20845	0.669808
							0.000526972					1.18767	0.868238										0.000444	0.001399				1.33896	1.14553
						0.000444185	0.000519711					0.792125	1.58913										0.000317	0.000158				2.20933	0.981421
						0.00229828	0.000254558					1.03812	0.800673										0.000214	0.000153				2.3618	1.0491
						0.000984784	0.000528015					0.995702	0.512366										0.000129	6.51e-05				2.31578	0.885008
						0.000936002	0.000308058					1.18878	0.451759										4.53e-05	0.000212				1.96234	1.35943
							0.000271662					1.08479	2.02529										0.00015	0.000172				1.94157	2.29102
						0.000182483	0.000782624					0.893845	1.08962										0.000258	0.000212				1.2051	0.973342
						0.000791202	0.000792023					1.25112	1.69605										0.000344	0.000254				1.7742	0.683441
						0.000608769	0.00053					1.96454	0.33209										0.000349	0.000504				2.23131	1.1349
						0.0006	0.000465188					1.16877	0.666721										0.000744	0.001202				2.11398	2.29185
						0.000508035	0.000657647					2.06995	1.00145										0.000183	8.94e-05				1.74777	0.879392
						0.000873155	0.000612046					0.416376	1.12607										0.000384	0.000549				2.40925	1.49595
						0.000460977	0.000466154					0.498329	1.17696										0.00082	7.76e-05				1.61504	0.996116
						0.000283019	0.000332866					1.44429	1.62082										0.001495	0.000326				2.08989	1.07236
						0.00166379	0.000280179					1.2756	1.58956										0.000674	0.000316				1.18391	0.741119
						0.000398497	0.000134164					0.720501	0.841502										9.97e-06	0.000546				2.68063	0.654402
						0.0020412	0.000198494					0.931689	0.784299										0.000141	4.23e-05				2.08081	1.56417
						0.000596657	0.000530094					0.637828	0.783026										0.00027	0.000659				2.23859	1.02068
							0.000696348					1.52792	2.35003										0.000101	0.000287				2.27724	1.87311
						0.000702922	0.000664831					0.461833	0.652438										0.000352	0.001777				1.69742	1.08578
							0.000537587					2.84948	0.830861										0.000481	0.000317				0.930625	1.29854
						0.000380789	0.00113719					1.59273	1.35143										0.00044	0.000296				0.885854	2.31871
						0.000167631	0.00122037					1.22153	1.00321										0.001261	0.000464				0.498275	0.962136
						0.000352278	0.00059					1.24346	1.1813										0.000883	0.000155				1.66355	2.28791
						0.000390128	0.000622013					1.53337	1.61687										0.000122	0.000323				1.37732	1.31693
						0.00140032	0.000158114					0.817446	1.20371										0.000399	3.99e-05				2.46605	0.729756
						0.000607454	0.000345398					1.11172	0.801492										0.000516	0.000608				2.6777	2.65337
						0.000300167	0.000707672					0.938209	1.52281										0.000256	0.000197				1.94644	0.985015
						0.000600833	0.00049163					1.22349	1.87497										0.000286	0.000341				1.34205	1.3258
						0.000774726	0.000516624					1.18901	1.15928										0.000395	6.53e-05				3.03048	1.39813
						0.000488365	0.00011					1.02473	1.32715										0.000249	0.000238				0.679662	1.09532
						0.000326956	0.000943398					1.05435	1.08987										0.000367	6.23e-05				1.45344	1.85107
						0.00240019	0.000846286					1.15391	1.07866										0.00093	0.00073				1.08464	1.77249
						0.00118457	0.000452769					0.959684	1.47826										0.0005	0.000354				1.61488	0.843118
						0.000206155	0.000732462					2.53508	0.784105										0.000448	0.000324				0.954132	1.41888
							0.000220227					0.679031	1.56015										0.000383	0.000194				1.19611	1.07413
						0.000751665	0.000410122					1.30757	1.45503										0.000331	0.000468				1.47549	0.834814
						0.00114017	0.000449222					2.14737	0.888804										0.000234	0.001295				1.16791	1.72822
						0.00039	0.000500899					1.06488	1.75332										0.000277	0.000662				1.42367	1.18344
						0.00156438	0.000386394					2.12612	1.6162										0.00021	0.001015				1.35651	0.691228
						0.000587282	0.000588982					1.56263	1.83145										0.000275	0.000567				1.80664	1.32908
							5.66e-05					0.695487	0.942966										0.000291	0.00124				1.41613	1.38884
						0.000150333	0.00015					0.832678	1.36437										0.000306	0.000565				2.73161	0.506308
						0.00161901	0.000382753					1.07802	0.754006										0.00022	0.000276				0.747552	1.50061
						0.00141421	0.00077					0.849478	1.72579										0.000146	0.000268				0.964875	1.38866
						0.00139589	0.000979898					0.997076	1.78553										0.000712	0.000372				1.01151	1.19148
						0.0013783	0.000386394					1.17207	0.768123										0.000112	0.000571				1.63315	2.03625
						0.00061	0.000126491					0.614946	1.22473										0.000639	0.001825				2.07777	3.01336
						0.00170906	0.000187883					0.895925	1.68845										0.000138	9.86e-05				1.56045	0.695385
						0.000244131	0.000291548					2.03971	1.73231										0.000283	0.000227				1.28654	1.46362
						0.000226274	0.000250799					0.820293	1.71114										0.000152	0.000147				0.951579	1.16426
						0.00247679	0.000100499					0.913081	1.32393										0.00055	0.000266				2.04698	1.05953
						0.00021095	0.000372156					1.09023	0.855913										0.000757	0.000544				1.33263	0.939193
						0.000921358	0.000666033					1.2995	0.941734										0.000387	0.000721				2.46745	1.7034
						0.000114018	0.00105119					1.6281	1.38183										0.001005	9.61e-05				0.702644	1.09626
						0.001083	0.000361386					0.997164	1.49234										0.000165	0.000221				2.28555	1.18627
							0.00149094					0.790619	1.27089											0.000183				1.42627	1.40661
						0.00211492	0.000606383					1.62402	0.898307										0.000302	0.000151				1.49839	1.77218
						0.000512445	0.000604152					0.993464	1.62386										0.000778	0.000108				1.51851	2.29647
							0.000414367					1.41711	2.14091										0.000163	0.000292				1.39336	1.45605
						0.00146123	0.000718471					1.52498	0.997427										0.000227	0.000764				1.19688	1.60823
						0.000870919	0.000251794					1.10483	1.2522										9.61e-05	0.001406				1.89329	2.39717
						0.000155242	0.000313847					0.859829	1.18205										2.55e-05	0.001211				1.40233	1.95036
						0.000332415	0.000389487					0.443115	0.712771										0.000166	0.000903				0.95688	0.984794
						0.000641405	0.000460977					0.990816	1.74566										0.001208	0.000208				1.52905	2.12607
						0.000557853	0.000870919					1.35982	0.790107										0.000622	0.001767				2.52228	1.22485
							2e-05					0.930604	0.445917										0.000131	0.000984				2.36146	1.40676
						0.000698355	0.000386264					0.870496	1.87256										0.000418	0.000175				2.25705	1.08854
						0.00146813	0.000291548					0.699994	1.52918										0.000291	0.000601				2.06315	2.36735
						0.0009005	0.000463249					0.544685	1.09141										0.000672	0.000649				2.12595	1.59606
						0.00015	0.000483011					1.86238	1.31038										0.000192	0.000488				1.2534	1.70896
						0.00011	0.000988585					1.02517	1.81745										5.84e-05	0.000204				1.30079	0.910524
						0.00159906	0.00032					1.08586	1.04251										0.000165	0.000382				1.41187	2.15742
						0.000486004	0.00140858					1.34091	1.55888										0.000144	0.000106				0.899358	1.5893
						0.000327567	0.000183576						1.41243										0.000938	0.000192				1.39297	1.81909
						0.000286531	0.000516139					0.834116	1.57631										0.000309	0.000358				2.18537	1.56767
						0.000402244	0.000270185					1.00201	0.581872											7.85e-05				2.41081	1.07383
						0.000825651	0.000200997					0.673474	0.694598											0.000841				1.48169	1.2785
						0.00155168	0.000218403					0.755114	0.510556										0.000441	0.000363				0.514535	1.17053
						0.00195167	0.000224722					0.877246	0.50133										0.000153	0.000762				1.15373	1.23838
						0.00233735	0.000698713					0.657569	1.17255										0.000171	0.000687				2.30552	1.56907
						0.000294109	0.00012083					0.404978	0.505769										0.000882	0.000285				0.581726	1.41276
						0.00254912	0.000391152					2.55613	1.36597										0.000274	0.000447				1.49048	1.11973
						0.00177564	0.000116619					1.68523	0.748491										0.000226	0.001778				1.69959	2.00162
						0.00055109						0.745949	1.28429										0.000376					1.45706	1.20193
						0.00157715						0.619419	1.56164										0.000376	0.000384				0.999661	1.80671
						0.00129248	0.000130384					0.834008	0.490232										0.000301	0.00028				1.0314	1.23337
						0.000264008	0.00136033					0.608629	1.03989											0.0018				1.22664	2.2377
						0.000167631	0.000114018					1.57125	1.46994										0.000424	0.00022				1.33155	2.20314
						0.000473814	0.00091214					0.910197	1.05332										0.000213	0.001215				2.05268	1.39031
						0.000314006	0.000579828					1.40037	1.24442										0.00086	0.000202				1.86155	1.56117
						0.000764003	0.000829759					1.21967	1.43637										0.000413	0.000571				0.913542	2.46435
						0.000680147	0.00101607					1.71421	1.25038										0.000194	0.000846				1.53277	0.669433
						0.000219317	0.0014481					1.91157	1.65587										0.000688	0.001053				0.869786	0.86704
						0.00120615						1.26905	1.35712										0.00023					1.04867	1.06261
						0.000104403	0.000339411					1.02767	1.1716										0.000233	7.48e-05				2.07985	2.2819
						0.00167141	0.000401995					0.934173	1.20806										0.000557	0.000238				1.78167	1.16035
						0.000939042	0.000381838					1.13169	1.35907										0.00018	0.000582				0.906647	2.19999
						0.000390512	7.81e-05					0.623224	1.4408										0.00082	0.00056				0.963768	1.03357
						0.000357351	8.6e-05					1.20726	1.19322										0.000554	0.000336				1.22074	1.13838
						0.00128316	0.00114856					1.04567	0.941665										0.000307	0.000293				1.03586	1.08332
						0.00037855	0.000264008					1.12259	1.45507										0.00051					1.16196	0.784788
						0.00056648	0.000228473					1.06118	1.34212										0.000297	0.000448				0.750519	1.02297
							0.000354401					1.51042	1.43576										0.000195	0.000203				1.11049	0.974295
						0.000174642	0.00011					1.18692	1.43374										0.000401					2.57742	0.707476
						0.00151198	0.000332415					0.645271	1.35927										0.000275	0.000441				1.34956	1.67448
						0.000464004	0.000447772					1.2761	1.36914										0.000578					2.87065	1.30363
						0.00196736	0.00148762					2.19035	1.01674										0.00014	0.000269				1.80657	1.12429
						0.000347851	0.000178885					1.7123	1.37929										0.000471	0.000414				1.15722	1.5619
						0.000946414						1.5856	1.37772										0.00013	0.000939				1.50336	1.29277
						0.000252982	0.000410366					1.14526	0.961874										0.000186	7.08e-05				1.05632	1.00837
						0.000403609	0.000174642					0.630817	1.24137										0.000369	0.001066				0.918362	2.35774
						0.000183848	0.00114935					1.14641	0.850808										0.000422	0.000766				0.999373	2.19799
						0.000436578	0.000951893					1.33998	1.48622										0.000325	0.000123				1.41138	1.01889
						0.00152555	0.000202485					0.975369	1.32955										0.000468					2.13972	0.628434
						0.000541295	0.000432897					0.829556	1.51406										0.000666	0.000465				1.56866	1.1995
						0.00043566	0.000701783					1.17152	1.05315										0.000372	0.000526				1.73345	2.23599
						0.000868332						1.9386	0.990018										0.00086	0.00044				1.61082	2.341
						0.000174929	0.000430813					1.51582	0.628953										0.000393					1.14286	1.42621
						0.00043566	0.00109836					0.679879											0.000305	0.000229				1.35787	1.28279
						0.000696563	0.000286531					0.872337											0.000449	0.000168				1.97073	1.07678
						0.00122004	0.000514782					2.20619											0.000617	0.000544				1.59081	1.10313
						0.000383275	0.000148661					1.8487											0.000379	0.000244				1.00861	1.27502
						0.00132186	0.000193132					0.816757											0.000272	9.54e-05				2.0023	1.80131
						0.00060407	0.000604152					0.980775											0.000327	0.000346				0.646286	0.889129
						0.000350143	0.000779359					0.94679											9.96e-05	0.000447				1.6195	1.57108
						0.00045618	0.000310645					0.973698											0.000124	0.000824				1.44948	1.62922
						0.000835703	0.00015					1.14722											0.000399	0.000543				0.20913	0.722334
						0.000238537	0.0001					1.24481											0.00011	0.000219				0.385151	0.660401
						0.00191846	0.00112					1.31049											0.000249	0.000294				1.77724	1.527
						0.00204071	0.00155206					1.52091											0.000886					1.38199	1.24704
						0.00245165	8.06e-05					0.943174											0.000465					0.962308	1.44407
							0.00034					1.05818											0.000135	0.000583				1.96593	1.30431
						0.000339706	0.00043566					1.11045											0.000359	0.00052				2.13613	1.10063
						0.000775242	0.000776659					1.19019											0.001474	0.001452				1.12115	1.50343
						0.00222443	0.00157137					1.20792											0.000348	0.000691				1.28176	1.47154
						0.00161012	0.00067624					1.61476											0.000133	0.000394				1.39744	1.26348
						0.00112641	0.000533104					1.44727											0.000214	0.000266				1.83086	0.808778
						0.00028178	0.000326956					1.31344											0.000311	0.001439				0.958412	2.46815
						0.0004272	0.000537587					1.39991											0.000379					2.30926	1.10138
												1.48596											0.000152	0.000408				1.93701	1.08703
						0.000957549	0.000752728					1.42368											0.00058	0.000165				2.27684	1.25475
						0.000375367	0.000394588					1.30362											0.00034	0.001016				1.96169	2.58082
						0.00178126	0.00103019					1.97824											0.000585	0.00066				1.67883	1.52439
						0.000961769	0.000413038					1.42926											0.00015	0.000305				1.1659	0.690768
						0.000300167	0.000700357					1.22027											0.000794	0.000144				2.41586	0.625074
						8.06e-05	0.000926607					0.834827											0.000238	0.000238				0.923777	1.91516
						0.00177629	0.000110454					0.951752											0.00037					0.66501	0.930409
							0.000526308					1.09247											0.000264	0.000271				2.14355	1.68786
						0.00208127	0.000667608					0.988959											0.000241	0.000635				1.81097	1.11171
						0.000452217	0.000332415					0.784589											0.000382	0.000652				2.0793	0.888759
						0.000915915						0.639661											0.000471	0.000383				0.573999	1.15909
						0.000593043	7.62e-05					0.844475											0.000395	0.000523				1.29391	1.9304
						0.000392173	0.000846463					1.23781											0.000207					2.35676	1.98219
						0.00054	0.000963172					1.15197											0.000647	0.000495				1.65339	1.22344
						0.000445982	0.00141496					0.493663											0.000335	0.000481				1.27207	0.685535
						0.0024052	0.000378021					1.06264											0.000162	0.000734				1.24197	1.95005
						0.00039	0.000222036					2.08564											0.000271	0.000488				1.89763	1.47132
						0.000700928	0.000259615					0.719586											0.000251	0.001632				2.54864	1.27896
						0.000966489	0.000996243					0.835889												4.18e-05				1.12018	1.05104
						0.00128456	0.000275136					1.53872											0.000844	0.001538				1.74611	0.484189
						0.000518652	0.000301496					1.32981												0.000285				1.34575	1.52934
						0.000635689	0.000488774					1.19534											0.000248	0.000177				0.65354	1.79747
						0.000614654	0.000306105					1.14641											0.001186	0.001161				2.42478	0.784291
						0.000450999	0.00017					1.15265											0.000272	0.000199				2.10072	1.01171
						0.00104293	0.000487647					1.86062											8.72e-05	0.000346				1.32261	0.913597
						0.000734983	0.000291548					0.867085											0.000184	0.000108				1.48298	2.14539
						3.16e-05	0.000374833					1.12856											0.000212	0.000335				2.03965	1.20298
						0.000698713	0.000989949					0.623822											0.000268	0.00015				1.59679	1.62439
							2.83e-05					1.06997											0.000305	0.000333				0.96754	1.69346
							0.000581808					0.647268											0.000344	3.78e-05				1.2241	1.94267
							0.000172627					0.737294											0.00042					0.736317	2.11241
						0.00012083	0.00106705					1.38825											0.00015	0.001206				1.33441	1.69415
							9e-05					1.24367											0.000459	0.000571				1.4135	1.54336
							0.000202485					1.18382											0.000797	0.000285				0.733337	1.24358
							0.000488774					1.10308											0.00033	0.000108				1.09472	1.85637
						0.000705195	0.000336155					1.52574											0.000388	0.000609				0.552962	0.994639
						0.000228254	0.000264008					1.67685												0.000982				1.77141	1.01934
						0.00216453	0.000106301					1.20739											0.000247	0.000634				2.05326	1.94294
						0.000228035	0.000220227					0.252234											0.000839	0.000234				2.04636	1.23739
						0.00150213	0.000270185					0.964892											0.0004					1.97058	1.6804
						0.00171047	0.000894707					1.15826											0.000488	0.000407				2.34587	2.57863
							0.000671789					0.541543											0.000334	0.000211				1.51096	1.64071
						0.00150881	0.000452769					0.734371											0.000319	0.000975				1.39345	1.23818
							0.000781025					0.617833											0.001354	0.000413				2.13378	1.12287
						0.00010198	0.000761643					1.6223											0.000289	0.00038				1.03481	1.401
						0.00114039	0.000554707					1.23411											0.000327	0.000211				2.20784	1.04912
						0.00113225	0.00108227					1.07774											0.00035	0.00043				2.04354	1.27621
						0.000802808	0.000432666					1.47027											0.000664	0.000511				1.48303	0.575901
						0.000496488	0.00025					1.91308											5.73e-05	0.000564				1.98384	1.33095
						0.00178314	0.000501199					2.22918												0.000578				1.5215	2.31575
							0.000252389					1.21553												0.000229				1.69634	1.16557
						0.00109041	0.000530377					1.168												6.39e-05				1.07347	0.581464
						0.000275136	0.000161245					1.60867												0.000146				1.43008	1.12248
						0.000784347	0.000283196					1.7531											0.000233	0.001225				1.76123	2.16888
						0.000402616	0.000222036					1.30327											0.000424					2.45139	1.51155
						0.00100125	0.000340588					1.4299												0.000558				1.61033	1.55631
						0.00039	0.000704557					1.42559											0.000314	0.000384				1.93186	1.31904
						0.000642573	0.000186011					0.563823											0.00028	0.00081				1.46873	0.974069
						0.000930054	0.000305287					1.54691											0.000259	0.000181				1.3518	1.69641
						0.00185324	0.000320624					1.84993											0.0002	0.001661				1.55053	1.21221
						0.00112361	0.000411947					1.76662											0.00096	0.001339				0.924044	1.21958
						0.000169706	0.00017					0.61178											0.001235					1.76526	1.66793
						0.000319531	0.000111803					0.510832											0.000301	0.000248				0.891684	0.726162
						0.00123471	4.12e-05					1.3602											0.000757					1.63119	0.379601
						0.00217168	0.000295296					0.515771											0.000901	0.000276				0.932425	2.07799
						0.00155901	0.000609016					1.57042											0.00021	0.000169				1.15003	0.812974
						0.00109895	0.000674759					0.572197												5.68e-05				2.07649	1.29609
							0.000910494					1.5031											8.25e-05	0.001103				1.09959	0.756977
							0.00127988					0.769773											0.000422	0.000473				1.16177	1.25853
						0.00163417	0.000801124					1.08773											0.0003	5.75e-05				1.08293	0.680252
						0.00203666	0.000215407					2.06389											0.000316	0.000157				1.63899	0.436294
						0.00128472	0.0002					1.33504											0.000402	0.000853				1.50124	1.09229
						0.00156541	0.000458912					1.96044												0.000466				2.28817	1.51195
							0.00123891					1.85222											0.000597	0.000476				1.61654	0.839836
						0.000882383	0.000676757					2.10342											0.00023	9.53e-05				2.30439	1.45403
						0.000581893	0.000430116					0.898659											0.000733	0.000292				2.28167	1.03535
						0.000699714	0.000366197					0.464235											0.000255					1.95771	1.62529
						0.00118966	0.00019799					0.887844											0.000525					0.95745	0.774439
						0.000394081	0.00078					1.19165											0.000262	0.000103				1.08155	1.90703
						0.000141421	0.000361386					0.487395											0.000375	0.000207				2.11929	1.05515
							0.000796492					0.695313											0.000229	0.000296				1.06276	1.66233
						0.000302324	0.00011					0.638921											0.000404	0.001253				0.681105	1.21851
						0.00123167	5.39e-05					1.3411											0.000873	0.000433				0.64431	1.97172
						0.000418688	0.000136015					1.26194											0.00046	0.00029				1.81926	1.2198
						0.000500899	4.47e-05					1.92558											0.000517	0.000402				1.43989	1.36123
							0.000250799					0.426209												9.23e-05				1.20167	1.1306
							0.000645368					1.20787											0.00011	0.000558				1.92672	2.53877
						0.00245791	0.00037					1.21003											0.001348	0.000238				1.44109	1.93697
						2e-05	9.22e-05					1.48629											0.000463	0.000554				1.39499	1.16966
						0.000353553	0.000344819					0.747186											0.000123	0.000268				1.71473	1.22757
						0.00113358	0.000626498					1.36748											0.000352	0.00128				1.69274	0.484095
						0.00244008	0.000404599					0.665334											0.000191	0.00069				2.13914	0.655337
						0.00230054	0.000156525					0.984042											0.000116	0.000181				1.53545	1.46476
						0.000747329	0.000368917					1.66293											0.000593					1.60304	1.68435
						0.00128503	0.000416773					0.624674											0.000349	0.000381				0.927167	2.63228
						0.00018868	0.00016					0.865374											0.000229	0.000412				2.03489	1.97304
						0.000751665	0.0002					1.84016											0.000162	0.000748				0.790836	1.32801
							0.0001253					1.82598											0.000295	0.000148				1.0382	0.925092
						0.000932631	0.000180278					1.93348											0.000203	0.000256				1.12541	1.48404
						0.000950368	0.000742765					1.19523											0.000295	0.000185				1.42225	0.94609
						0.000718401	0.0005					1.22784											0.000333	0.00071				0.963169	0.751399
							0.000354683					1.05157											9.33e-05	0.001134				1.70026	1.75424
						0.00130392	0.000403609					0.908557											0.000691	0.000828				0.848526	0.799515
						0.00219805	0.000197231					1.20986											0.000193	0.001212				1.51608	1.55091
						0.000734302	0.000310645					1.20647											0.000137	0.000374				1.10258	1.03755
						0.000363456	0.000660984					0.674234											0.000191	0.000233				1.45326	1.26298
						0.000180278	0.00025632					1.16257											0.000275	0.000334				1.54895	1.24493
						0.00166379	0.000870057					1.67212											0.000978	0.000396				1.12929	1.47356
							0.000483839					0.933637											0.000564	0.000491				1.604	0.814154
						9.22e-05	0.000440114					1.15837											0.000729	0.000354				0.980253	0.920355
						0.000891403	0.00103754					1.00896											0.000293	0.000553				2.4025	1.04323
						0.000393573	0.000201246					1.14469											0.000773	0.00057				2.77706	1.33784
						0.00121594	0.000296816					0.914439											5e-05	0.000439				1.7144	1.26216
						0.000353836	0.000350571					1.05406											0.000165	0.000561				0.777634	0.719182
						0.00109128	0.000764003					0.918337											0.000206	0.000675				0.967766	1.91552
						0.00025318	0.000509313					0.517438											0.000689	0.000506				1.91236	1.43987
						0.000359026	0.000405216					1.17322											0.000276	0.000162				1.41823	0.595504
						0.00042107	0.000655134					1.52474											0.000508	0.001328				1.22442	1.0324
						0.000599083	0.00128063					0.707053											0.001333	0.001293				1.38504	0.964
							0.000208087					1.16102											0.000771	0.000352				1.96002	1.56055
						0.000372156	0.00063561					1.12828											0.000194	0.00049				1.18301	1.45856
						0.000740945	0.000595483					1.07675											0.000168	0.000467				1.16125	1.32623
							0.000603075					0.69496											0.000189	0.000384				1.14627	1.20692
						0.000590339	4.24e-05					1.70123											0.001049					1.42927	1.30792
							0.000509608					1.91477											0.000341	0.001699				1.16655	0.74922
						0.000657875	0.000334215					1.05252											0.000636	0.000585				1.23923	1.35031
						0.00120304	0.000402244					0.517101											0.00046	0.000308				1.22048	1.20895
						0.00134826	0.000374833					1.60815											0.000167	0.000742				0.976778	0.564314
						0.00132774	0.000440454					1.2716											0.00023	0.000561				0.822198	0.737428
						0.000282312	0.00025807					1.1213											0.000209	4.45e-05				0.9046	1.40409
						0.000981835	0.000585491					1.21686											0.000301	0.000652				1.1764	1.47481
						0.000376431	0.00104661					1.40692											0.00051					1.19902	1.00179
						0.00189834	0.000271662					0.869518											0.000244	0.00069				1.38245	2.46261
						0.00070214	0.000854283					0.84029											0.000307	0.0007				1.32738	0.798554
						0.000393573						0.53835											0.000193	0.000344				0.90305	0.968241
						0.000141421	0.000634114					1.6375											0.000437	0.000362				0.878143	1.27671
							0.00065					2.21676											0.000249	0.000613				1.52589	2.3039
						0.000493964	0.000550364					0.607581											0.000207					1.35824	1.72489
						0.000122066	0.00107448					1.80324											0.00043	0.000339				1.18713	0.678292
						0.000530377	0.000222036					0.973801											0.000767	0.000127				1.49235	1.64476
						0.000880568	0.000492544					0.651619											0.000178	0.000214				1.47409	1.87827
							0.000257099					1.01701											0.00017	0.000129				0.90238	1.16555
						0.00118106	0.000186011					0.778966											0.00016	0.00023				1.35813	1.90287
						0.00074027	0.000570351					1.50009											0.000378	0.000909				2.23588	1.72148
						0.00065	0.000412311					1.36875											0.000138	0.00061				1.68167	1.8864
						0.00241168	0.000576281					1.17604											0.000902	0.000187				0.975701	1.56726
							0.000250599					1.88821											0.000457	0.000821				1.20511	1.00277
							0.000590593					1.91817											0.000614	0.000565				0.654405	1.48162
						0.000320156	0.000531601					1.15041												0.000405				1.41557	1.40823
						0.00240682	0.000915478					1.34707											0.000216	0.000337				0.862688	0.994184
						0.000760066	0.000532541					1.21289											0.000146	0.000254				1.30682	0.785675
							0.000305287					0.557391											0.000234	0.000308				1.35383	1.11142
						0.000560803	0.000325576					1.15113											0.000108	0.000414				0.907692	0.834905
							0.000497293					0.862366											0.000294	0.000254				1.46337	1.02225
						0.000311448	0.00121202					1.24115											0.000113	0.000254				0.63965	1.7956
						4.47e-05	0.000160312					1.20098											0.000205	0.000188				1.12393	1.13735
						0.000241661	0.000247588					0.638824											0.000434	0.000266				1.49866	1.49385
						0.00224154	0.000261725					0.935654											0.000248	0.000518				0.990084	1.6622
						0.000247386	0.000556597					1.02133											0.000118	0.00195				0.857007	1.47058
						0.000680074	0.00117643					1.6231											0.000691	0.001485				1.42879	1.7678
						0.00240566	0.00163248					0.714013											0.000646	0.000466				0.52863	1.38806
						0.000760592	0.000280179					0.918447											0.000116					1.51404	0.8782
							0.000537122					0.958366											0.000411	0.0002				0.89934	1.71851
						0.000111803	0.000557584					1.03365											0.000654	0.000656				0.528389	0.983542
						0.000200997						1.5173											0.000279	0.000305				1.60768	1.1246
						0.00198457	0.000269258					1.19495											8.1e-05	0.000349				1.49859	1.22134
						0.00026	0.00156707					2.05783											0.000222	0.000378				1.08254	1.35168
						0.000531507	0.00054037					1.3228											0.000132	0.00046				0.893084	1.03376
						0.00197732	0.000166433					1.20238											0.000386	0.000675				0.978178	0.843313
						0.000995038	0.000577061					1.48078											0.000343	0.000629				1.36071	1.67529
						0.00205526	0.00132242					0.571395											0.001011	0.001				1.36041	0.930423
						0.000143178						1.55205											0.000626	0.000639				0.837725	1.42022
							0.00021095					1.04339											0.000777	0.000305				0.901393	1.49985
						0.000161245	0.000355106					2.04136											0.001199	0.000425				1.54742	1.20293
							0.00070406					1.33411												0.001542				1.51042	0.983623
						0.000140357	0.000775242					1.2541												0.000489				1.49083	1.00902
						0.00060075	0.000604401					0.87245											0.000615	0.000675				0.9386	1.28665
						0.000530094	0.000102956					0.663515											0.000268	0.000934				1.30635	1.3578
						0.000857263	0.000486621					0.631525											0.000632	0.001676				0.85613	1.05572
						0.000161245	0.000616117					1.02357											0.000379	0.00048				1.20331	1.08731
						0.00238818	0.000462277					1.86663											0.000281	0.001945				1.21909	1.5226
						0.000437379	0.000224722					1.82184											0.000294	0.000144				0.410381	0.723311
							0.000320156					0.819955											0.000761	0.000154				1.01386	1.89253
						0.000759605	0.000259615					1.07099											0.000248					1.14465	0.98361
							0.000443847					1.33721											0.001019	0.000651				1.25483	2.15476
						0.000826378	0.000228254					0.654258											8.02e-05	0.00073				1.0838	1.43587
						0.000296985	0.000628013					1.17499											0.00043	0.001942				0.998273	0.728962
						0.000158114	0.000346554					1.53594											0.000156	0.000363				1.18391	1.20748
						7.62e-05	0.000349285					0.921738											3.81e-05	0.000307				1.09549	1.33191
						0.000398246	0.000390128					1.45762											0.000962	0.001373				1.1584	1.97832
						0.000578705	0.000704557					0.789574											0.000142	0.000197				1.09214	2.7477
						0.00059	0.00141736					1.22452											0.000241	0.000227				0.676915	0.968761
						0.0005728	0.000529245					0.650091											0.000385	0.000603				1.20718	1.00192
						0.00116675	0.000801311					0.632231											0.000244	0.000665				0.988084	1.1636
						0.000222036	0.000684105					0.995519											0.000306	0.000281				1.09825	1.79505
						0.000636318	0.000693542					1.38002											0.000255	0.000333				1.1793	1.21007
						0.00026	0.00108931					1.36584											0.000287	0.001321				0.990967	1.12018
						0.002578	0.000913893					1.37286											0.000527	0.000525				1.20041	1.87836
						0.000572189	0.000152643					0.820108											0.000375	0.000965				1.20457	1.32578
						0.00015	0.000220227					0.971333											0.000293	0.000282				0.988397	1.77263
						0.000261725						0.785599											0.000271	0.000971				0.780384	1.41038
						0.00253237	0.000430116					0.921241											0.000291	0.0004				1.0759	1.96155
						0.000742428	0.000172627					1.19544											0.000398	0.000899				1.00468	1.4388
						0.000727186	0.000411096					0.83502											0.00027	0.000125				1.20028	0.815866
						0.00141905	0.000151327					0.608937											0.000452	0.00032				1.20293	0.451836
							0.000616604					1.18505											0.000176	0.001137				1.15712	0.955743
						0.000460977	9.43e-05																0.000362	0.000347				1.11871	1.54138
						0.000454533	0.000878465																0.000253	7.08e-05				1.07575	1.92575
						0.00164201	0.00118127																0.0005	0.000126				0.75701	0.957813
						0.000275862	0.00045618																0.000285	0.000266				1.29861	1.47647
						0.000150333	0.000143178																0.000324	0.000171				1.9949	1.61979
						0.000155242	0.0002																0.000404	4.82e-05				1.14179	1.06191
						0.00160823	0.000636946																0.000658	0.00015				0.842934	1.54715
							0.00105005																0.000858	0.000562				1.0178	2.178
						0.00238046	0.000403113																0.000193	0.000316				1.47973	1.59169
						0.000110454	0.000474236																0.000682	0.000184				2.67107	1.6337
						0.00147078	0.000158114																0.000155	0.000362				0.817101	1.0953
						0.000460435	0.000565685																0.000115	0.000172				1.1389	0.812796
						0.000586686	0.00109165																0.000266	0.000452				0.868875	0.582924
						0.000543323	8.6e-05																0.000161	0.00117				1.60925	0.880936
						0.0001	0.00033121																0.000338	0.000173				1.26007	1.56716
						0.000982344	0.000596825																0.000601	0.000262				1.0134	1.50259
						2e-05	0.000274591																0.000184	0.000695				1.08956	2.16935
						0.000417852																	0.000642	0.000418				1.29638	1.18595
							0.000700928																0.000281	0.000236				1.50559	0.652484
						0.000662873																	0.000295	0.00099				0.763699	1.31315
						0.000445533	0.000136015																0.000466	0.000148				1.01128	1.83893
						0.000215407	0.000644981																0.00061	4.33e-05				1.09463	1.78842
						0.00160801																	0.000267	0.000159				1.38512	0.579075
						0.000561427	5.1e-05																0.000356	0.00102				2.43365	0.75958
						0.000951893	0.000528015																0.000879	0.000523				1.41368	0.578159
						0.00141198	0.00148486																0.000358	0.001119				0.885618	0.728748
						0.00159154	0.00134833																0.000256	8.86e-05				1.61825	1.14173
						0.00249	0.000286531																0.00012	0.000471				0.758886	0.810553
						0.000702353	0.00025807																0.000302					0.973173	1.46442
						8.25e-05	0.000251794																0.000402	0.000248				2.4263	1.10296
						0.00148499	0.000283019																0.00054	0.000385				0.97408	1.69298
							0.000313847																0.000835	0.001026				1.38068	0.856881
						0.000414367	0.000417612																0.001169	0.00019				0.65747	1.00944
						0.00183003	0.000325576																0.000123	0.00044				0.804199	0.900242
						0.00229478	9.22e-05																0.000748	0.001026				1.18668	0.896169
						0.00106301	0.000759276																0.000411	0.001244				2.04692	1.00143
						0.00079177	0.0003																0.000343	0.00105				1.42683	1.06645
						0.00120603	0.000110454																0.000693	0.000879				2.37083	0.606687
						0.00049366	0.000382753																0.000199	0.001537				0.749504	0.632151
						0.00169201	0.000145602																0.000732	0.00069				1.04855	1.69509
						0.000799812	0.000143178																0.000188	6.57e-05				1.32837	1.83078
						0.00112005	0.000166433																0.000153	0.000976				1.62159	0.843303
							0.000260768																0.000569	0.000463				1.15582	0.831578
						0.000840536	0.000192354																0.000159	0.000808				1.52826	2.52766
						0.001136	0.000233452																0.0008	0.000541				0.953617	0.926216
						0.00198817	0.000141421																0.000618	0.000289				0.873253	0.543492
						0.00199903																	0.000104	0.000291				0.982809	1.81744
						0.0015921	0.000325576																0.000401	0.001099				0.840452	1.20543
							0.00067082																0.000485	0.001116				1.38947	1.82104
							0.00063561																0.000476	4.24e-05				1.29347	1.62524
						0.000332866	0.00129449																0.000381	0.000204				1.55608	1.5598
						0.00162693	0.000804985																0.001343	0.000828				1.43434	1.17517
						0.0011868	0.00032249																0.000616	0.000252				0.86473	1.46553
						0.000317805	0.0003																0.000356	0.000282				0.81351	1.44189
						0.00107229	0.000286356																0.000422	0.000569				1.09676	1.68078
						0.00059808	0.000356931																0.000206	0.000645				1.11074	1.89332
						0.000237697	0.00118697																0.000281	0.000336				0.733578	1.55672
							0.000410122																9.28e-05	0.000248				1.47645	1.12879
						0.000559464	0.000161245																0.000284	0.000742				0.963752	0.997866
						0.000370135	0.00149563																0.000516	0.000295				0.820679	1.70528
						0.000629682	1.41e-05																0.000357	0.000294				0.678207	1.07871
						0.00262488	0.00060208																0.000481	0.000935				1.00034	1.23347
						0.00232899	0.000547083																0.000594	0.000294				1.18332	1.8777
						0.00139979																	0.000629	0.000445				1.059	0.990075
						0.00264486	0.0001																0.000327	0.001463				1.07573	1.03144
						0.00253823	0.000180278																0.000372	0.00013				1.76392	0.991257
						0.00080604																	8.4e-05	0.000625				1.85719	1.32555
						0.00145	0.000383275																0.000426					1.15311	0.972685
						0.000407185	0.000201246																0.000638					1.49495	1.57435
						0.00119616	9e-05																0.000588	0.000604				0.913811	1.91764
						0.00163817	0.000480416																0.000496	0.000202				1.22394	1.1074
						0.000231948	0.000141421																0.000225	0.000339				0.974692	2.36956
						0.000694622	0.00037054																0.000491	0.000446				1.0476	1.23583
						0.000841724	0.000148661																0.000832	0.000204				1.40729	1.3142
						0.000657951	0.000228035																0.000147	0.001343				0.688347	2.12043
						0.000524976	0.000260768																0.000549	0.000445				2.32916	1.11478
						0.0016646	0.000616847																0.000418	0.000624				1.47156	0.749945
						0.000503289	2.83e-05																0.000375	0.000457				1.47506	1.40446
						0.000954254	0.000474342																0.000489	0.001971				1.69868	2.11686
						0.000568595	0.000294109																0.000705	0.000538				1.49322	2.04015
						0.0001772	0.000114018																0.000364	0.000385				1.96507	0.678052
						0.000183848	0.000319061																0.001066	0.000488				1.5437	1.39932
						0.00228659	0.000302655																0.000213	0.000453				1.55202	1.7437
						0.000414367	0.000348281																0.000412	0.000518				1.93607	1.60756
						0.00103465	0.000791202																0.000324	0.00016				0.830528	1.86358
						0.000516236	0.000510784																0.000319	0.000678				0.890249	0.841239
							0.000900222																0.000752	0.000527				2.75645	0.940464
						0.00264433	0.000320624																	7.78e-05				2.50212	1.17726
						0.000361248	0.000192094																0.001581	0.000766				0.616445	1.18216
						0.00151486	0.000121655																0.000816					2.2163	1.59618
						0.000951315	5e-05																0.000373	0.000607				0.580337	2.53347
						0.000263059	0.000260768																0.000111	0.000349				0.568939	1.03327
						0.000990404	0.000107703																0.00044					0.914924	2.21672
							0.000313209																0.00122	0.00021				1.5261	2.05207
						0.000574282	0.000593043																0.000532					1.11592	1.61661
							0.000407922																0.0005	0.000316				1.40029	1.17333
						0.000756902	0.000560089																0.000522	0.000343				1.164	1.38413
						9.85e-05	0.000247588																0.00031	0.000298				0.741507	1.01649
						0.000326956	0.000283019																0.000433	0.00103				0.756561	1.48541
						0.000361248	0.000430116																0.000539	0.000293				1.29666	1.94701
						0.0013	0.000386264																9.34e-05	0.000504				1.02799	2.03392
						0.00196744	0.000206155																0.00033	0.001341				1.1502	0.490958
						0.000345254	0.00125483																0.000121	0.000641				0.996492	1.90681
						0.00115109	0.000368782																0.000445	0.000282				0.43056	0.422292
						0.00119854	0.000330151																0.000409	0.000425				2.27205	2.20959
						0.00068469	0.000121655																0.000536	0.000477				0.856184	1.53832
						0.00109293	0.00016																0.00024	0.000808				0.868728	1.90083
						0.000759276	0.000645368																0.000825	0.000287				1.5596	1.02773
						0.00104307	0.00023																0.000824	6.69e-05				1.57239	1.33433
						0.000590339	0.00060407																0.000505	0.00064				1.96969	2.51054
							0.000545894																2.94e-05	0.001152				0.793059	2.20641
						0.00147828	0.000510392																0.000793	0.000592				1.92305	1.77829
							0.000509117																					1.40757	1.55875
						0.000228035	0.000520096																	0.000227				1.09487	1.71201
						0.000723671	0.000376962																0.000364	0.00074				1.16932	0.826144
						0.000247588	0.00035																0.000784	0.000414				1.28523	0.995773
						0.000230868	0.000531507																0.00067	0.001616				1.20064	0.90994
							0.000187883																0.000636	0.000405				1.07849	0.774857
						0.000401622	0.00107056																0.00042					0.892059	2.0463
						0.000282843	0.000454863																0.000254					1.02864	2.24452
						0.00196901	0.000544243																0.000654	0.000105				1.78693	1.60048
						0.000248395	0.000383275																0.000294	0.000433				0.960857	0.559497
						0.00261964	0.000219545																0.001336	0.000281				1.91162	1.43349
							0.000879204																0.000603	0.00081				1.06784	1.26893
						0.00143279	0.000657647																0.000505	0.000534				1.59395	1.28953
						0.00029	0.000436578																0.000114	0.000342				2.42992	1.60261
						0.000698355	0.000488467																0.000583	0.000343				1.05362	0.947945
						0.000640312	0.00126373																0.00094	0.000347				1.2257	2.26612
						0.00135695																	0.000586	0.000241				1.30113	1.30232
						0.00110163	0.000252389																0.000452	0.00032				0.650299	0.854654
						0.000134164	0.00109403																0.00042	0.000396				0.767196	1.96039
						0.00137899	0.000886002																0.000334	0.000992				2.69743	1.06848
						0.000729452	8e-05																0.000543	0.001386				1.41202	0.672008
						0.000196469	0.000577061																0.000713	0.000935				1.00666	1.53637
						0.000921954	0.00116017																9.15e-05	0.000628				0.878012	0.550072
						0.000237697	0.000473814																0.000271	0.000466				0.994217	0.418691
						0.00031257	0.000344384																3.02e-05	0.001782				0.977991	1.27032
						0.000193132	0.000523259																0.000205	0.000173				1.0742	1.97479
						0.000329848	0.000579741																5.26e-05	0.000522				0.935491	0.740577
						0.000488365	0.000649384																0.000514	0.000887				1.1771	0.860505
							0.00021																0.000332	0.000423				0.498691	1.5213
						0.000291204	0.000778845																0.000512	0.000132				0.56516	1.0618
						0.000546717	0.000272947																0.000211	0.000267				1.58629	1.29343
						0.000523259	9.06e-05																0.000119	0.000235				2.26293	0.667506
							0.000206155																0.000152	0.001492				1.55324	1.15192
							0.00024																0.000126	0.00048				1.2716	1.30084
						0.000283196	0.000233238																0.000319	0.00055				1.11223	1.45281
						0.000905539	0.000243516																0.00054	0.000673				1.11585	2.16236
						0.0009272	0.000710634																0.000534	0.000961				1.4403	0.6161
						0.000216333	0.000644438																0.000955	0.000471				1.366	1.25646
						0.00213122	0.000310645																0.000117	8.98e-05				2.14512	1.41945
						0.00105437	0.000702567																0.000682	0.000267				0.849502	0.99649
						0.000574282	0.000126491																0.00015	0.000151				0.401345	1.03644
						0.000642028	0.00127016																0.000227	0.000517				2.48988	2.05345
						0.000468615	0.00019105																0.000596	0.000236				2.19385	2.14114
						0.000131529	0.000338378																0.00047	0.000256				1.21854	1.35649
						0.00226632	0.00012																0.000162	0.000947				1.92457	2.10934
						0.000579828	0.000660379																0.000374	0.001626				1.34912	0.877276
						0.000464004	0.000236008																0.001383	0.000796				2.51302	0.997846
						0.00253553	0.000644981																0.000352	0.000658				2.10249	0.991206
						0.000743303	9.06e-05																0.000191	0.000224				1.89346	2.12709
						0.00177992	0.000295466																0.000135					1.67919	1.74433
						0.00150722	0.000446878																0.000476	0.000542				1.85528	1.49202
						3e-05	0.000589406																0.000398					1.0828	1.67391
						0.000460109	0.000444072																9.85e-05	0.000106				1.21179	1.37891
						0.000560803	0.00080604																0.000322	0.001868				1.27447	1.08068
						3.16e-05	0.00026																0.000491	0.000121				1.3755	0.549536
						0.00131244	0.0004																0.00038	0.000304				0.482793	2.05956
						0.000384708																	0.000107	0.000298				0.605102	1.39382
						0.000934345	0.00155322																0.001256	0.000746				1.2041	1.04904
						0.00198658	0.000353553																0.000424	0.000612				1.28516	1.13726
						0.00170417	0.000769675																0.000469	0.000391				1.76189	2.24939
						0.000110454	0.000743303																0.000184	9.53e-05				1.00586	2.78185
						0.00180801	0.00101833																0.001529	0.001585				1.00432	1.39938
						0.000147648	0.000912688																0.000261	0.000362				2.95173	1.5027
						0.00208147																	0.000198	0.000252				2.71303	2.15468
						0.000868159	0.000467547																0.000195	0.000221				1.733	1.11057
						0.00100658	0.000880057																0.000704	0.000467				1.42742	0.790765
						0.000228473	0.00145382																0.000243	6.58e-05				1.86267	0.830268
						0.00165484	0.00025																0.000487	0.000664				2.7103	0.715234
						0.00205935	0.000322025																0.000386	0.000304				1.4285	1.1776
						0.00063	0.000518556																0.00012	0.000191				1.01374	1.079
						0.00254442																	0.000301	0.00078				1.26481	1.07762
						7.07e-05	0.000769415																0.000101	0.000493				0.994945	1.27573
						0.0002	0.000970155																0.000168	0.000167				1.02418	1.25988
						7.28e-05	0.00119004																0.000573	0.000326				1.35765	1.10188
						0.00107615	0.000502195																0.000329	8.33e-05				1.63748	1.17114
						0.000657875																	0.000431	0.000228				0.428036	1.51202
						0.000230217	0.00043382																0.000228	0.000501				1.89616	0.708084
						0.000206155	0.000601415																0.000287	0.000423				1.89358	1.02741
						0.000438634																	0.00039	0.000704				1.4433	2.0647
						0.000206155	0.000308058																0.000185	0.000873				1.20395	1.52898
						0.000287924	0.000460652																0.000248					1.70704	0.91236
						0.00208557	0.000220227																0.000224	0.000565				0.80707	1.50899
						0.00122589	0.000594811																0.000514					0.859741	1.08712
						5e-05	0.000219545																0.000198	0.001876				1.70171	0.870592
						0.00013	0.000523927																0.000491	0.000596				1.22928	1.39422
						0.00106607	0.000410487																	0.001085				0.627731	1.33812
						0.00167887	0.000206155																8.51e-05	0.000657				1.7904	0.757483
						0.00179903	0.000720139																0.000138	0.000363				2.26245	1.42335
						0.000620967	3e-05																0.00019	0.001023				1.68739	0.6125
						0.000244131	0.00105991																0.000312	0.000511				1.76692	1.66238
						0.00171712	0.00083006																0.000829	0.000395				1.39959	1.20149
						0.000265707	0.000246982																0.001067	0.000303				1.99234	1.4002
							0.000671193																	0.001471				1.13228	1.74963
						0.000413038	0.000701783																	0.000531				2.02893	0.611908
						0.000717008	0.000300832																0.000988	0.001383				3.15883	1.04784
						0.00181157	0.000385876																0.00086	0.000569				2.18195	2.21832
						0.000255539	0.00107378																0.000749	0.001189				1.41895	1.39591
						5.39e-05	0.00132098																0.00051	0.000927				0.861304	1.84807
						0.000344819	0.000909065																0.000407	0.000613				1.08634	0.510207
							0.000716101																0.000477					2.03441	2.04032
																							0.000495	0.000338				1.42955	1.75999
							0.000480104																0.000471	0.000508				1.79775	1.57444
						0.00153551	0.000326497																0.000373	0.000101				1.46096	1.78704
							0.000373631																0.00042	0.000293				1.54462	2.21241
						0.000151327	0.000640312																0.000306	0.000316				2.67411	1.95205
						0.0017786	0.000371214																0.000387	0.001146				1.15047	1.8719
						0.000718471	0.000448219																0.000481	0.000869				1.13581	1.57879
						0.000328938	0.000456508																0.000146	0.001889				1.96109	2.00235
						0.000381838	0.000660681																0.000503	0.000102				3.13749	1.72063
						7.81e-05	0.000450444																0.001157	0.000582				1.99721	1.90355
						0.00015	0.000233452																0.000397	0.000689				2.18515	2.34351
						0.000832346	0.00020025																0.000694	0.000733				2.06921	0.983801
						0.000506063	0.000148661																0.000419	0.000324				1.81292	0.752969
						0.000246982	0.00014																	0.000143				2.28411	1.66175
						0.000953415	0.000836002																0.000291	0.000245				1.92979	1.18472
																							0.000309	0.000258				1.49841	1.53835
						0.000631348	0.000510882																0.000274					1.94679	1.55261
						0.00043566	0.000186011																	0.000366				1.20031	1.80167
						0.00044	0.000401995																	0.000578				1.43206	1.64356
						0.000577754	0.00113741																	0.000345				1.61889	1.34962
						0.00145674	0.000172627																0.0003	0.000202				1.34014	1.08116
																							0.000719	0.000174				1.85918	2.29962
						0.000500899	0.00051																0.000815					1.59208	1.27233
						0.000396989	0.00110073																0.000291	0.000796				0.662596	1.26539
							0.00082662																0.00049	0.00034				1.06539	1.62199
							0.000710211																0.000345	0.000679				1.09907	0.607238
						0.000152315	0.000219317																0.000279	0.000462				0.409407	1.12357
																							0.000199	6.35e-05				1.24012	1.07018
						0.00159891	0.00119038																0.001023	0.000132				0.660857	1.98892
							0.00169012																0.00029	0.001199				2.69789	0.969656
						0.00248485	0.000167631																0.000185	0.000169				2.81747	1.0443
						0.00174063	0.00154806																0.000273	0.000128				1.88357	1.29076
						0.00259465	0.000691231																0.000751	0.000263				2.14924	1.04235
						0.000450111	0.000141421																0.000332	0.000793				1.27363	0.707606
						0.000955249																	0.000447	0.000312				1.38643	1.27681
						0.000373363	0.000174929																0.000357	0.000258				1.47155	0.44497
						0.000733349	0.000208806																0.000782	0.000398				1.39018	1.5493
						0.00238103	0.00031241																0.0005	0.000439				1.49547	2.34744
						0.00201022	0.000528867																0.000414	8.93e-05				1.61553	1.03242
						0.00108167	0.000481041																0.00056	0.000153				1.87515	2.22859
						0.00147828	0.00034176																0.000149	0.000311				0.731608	1.55534
						0.0010002	0.00166865																0.000364	0.000255				1.05142	2.36526
						0.000161245	0.000338378																0.000266	0.000342				2.27244	1.78804
						0.00112045																	0.000478	0.000546				1.59509	1.84805
						0.00125256	0.000308058																0.000279	0.00057				2.09818	1.94833
						0.00216529	0.000284253																0.000635	0.000397				1.42245	1.6336
						0.00162779	0.00119038																0.000697	0.000128				0.594522	2.08888
						0.00110463	0.000308707																0.000343	0.000851				2.22962	1.85261
						0.00116181	0.00045793																0.000422	8.62e-05				2.11569	1.6062
						0.000991564	0.00118663																0.000441	0.000167				1.24232	1.44636
						0.00133929	0.00029																0.000397	0.000177				2.03718	0.554229
						0.000414367	0.00014																	0.001437				1.93115	1.09833
						0.00143753	0.000667308																0.00049	0.000328				1.59431	2.45251
						0.00124423	9.06e-05																0.000812	0.000259				0.79042	1.35226
						0.000800062	0.000730068																0.000353	0.000395				2.7474	1.48691
						0.000648845	0.000417612																0.00057	0.000158				0.671891	0.916425
						0.000292746	0.000294109																0.001424	0.00051				2.17164	2.24947
						0.00117	5e-05																	0.000186				2.31053	0.688732
						0.00223294	0.000561427																0.000367	5.39e-05				2.26568	1.11981
						0.00054	0.000475079																0.000355	0.000465				2.35357	1.43938
						0.000353412	4e-05																0.000379	9.93e-05				1.11456	1.35557
						0.000582151	0.000657951																0.000294	0.001731				2.06545	0.917673
						0.00107564	0.0014258																0.000251	0.000515				1.39837	0.754585
							0.00040025																0.00036	0.001063				0.764728	1.44232
						0.00180424	0.000211896																0.000325	0.000421				0.839335	1.18258
						0.00208079	0.000410366																0.00048	0.000271				0.913627	0.967835
							0.000100499																0.000624	0.000368				0.954558	1.30355
						0.000970155	0.000579828																0.000337	0.000366				2.25881	1.95197
						0.00173819	0.00117631																0.000318	0.000301				1.87952	1.65662
						0.00227607	0.000134164																0.000354	0.000994				1.02935	1.33682
						0.000660303	0.000136015																0.000209	0.001092				1.87484	1.13211
							0.000876584																0.000477	0.000434				1.08054	0.681417
						0.000463249	0.000104403																0.000214	0.001322				2.11854	1.04922
						0.00115135	0.000958541																0.000374	0.000448				1.75619	1.29064
						0.000415933	0.000808084																0.000295	0.000489				1.13113	0.868187
						0.000295296	0.000893196																0.000419	0.000542				2.60767	0.916021
						0.000667308	0.000919239																0.00058	0.00096				0.968072	1.0849
						0.000384187	4.47e-05																0.000457	0.000327				1.73546	1.81519
						0.000686804	0.00059203																0.000389					0.987305	0.929225
						0.000705762	0.000169706																0.000341	0.000276				0.895313	1.77696
						0.000158114	0.000104403																0.000338	0.000233				0.94993	2.26494
						0.000882043	0.0013																5.54e-05	0.000235				1.85411	1.45835
						2.24e-05	0.000241661																0.000278	0.000129				1.40504	0.923393
						0.00146758	0.000353553																0.00033	0.000195				0.807931	0.890298
						0.00145774	0.000235372																9.72e-05	0.000339				1.05676	1.69676
						0.00123004	0.000196469																0.000465	0.000261				1.63623	0.899952
						0.0005	0.000376431																0.000188	0.000181				2.64625	1.63985
						0.000882553	0.00019																0.000165	0.000835				0.800982	1.07534
						0.00137637	0.0001																0.000121	0.000491				1.55221	2.26923
						0.000875728	0.00067																0.000389	0.001541				2.62127	2.08452
						8.6e-05	0.000187883																0.000617	0.000381				1.8392	1.7171
						0.000683593	0.000471275																0.000699	0.000222				1.91323	0.968275
						0.00256096	0.000692604																0.000562	0.000852				1.87399	1.02044
						0.00116812	0.000174642																0.000292	0.001367				2.30675	0.67981
						0.00025632	8e-05																0.000235	0.000387				0.69714	1.13748
						0.00158597	0.000638905																0.000378	0.000248				1.20989	1.78453
						0.00087	0.000559017																0.000316	0.000229				1.92604	1.0526
						0.00118	0.000187883																0.000527	7.74e-05				0.46942	1.49676
						0.00130465	0.000757166																0.000288	0.00107				2.05886	0.729393
						0.000411096	0.000512445																0.000303	0.000617				2.71894	1.72915
						0.000260768	0.000236008																0.000232	0.000226				1.70805	1.61048
						0.0024491	0.000480416																0.000119	0.001933				2.19381	1.0356
						0.00147258	0.000594811																0.000419	0.000237				0.788419	0.951141
						0.000920706	0.00144069																0.000519	0.000726				1.74697	2.25481
						0.000240416	0.00039																8.06e-05	0.001114				1.12545	1.2274
						0.000712811	0.000403113																0.000218	0.000424				1.37106	1.49854
						0.000844334	0.000212132																0.000813	0.000888				2.13302	1.88572
							0.000821523																0.000299	0.000276				0.947244	1.5482
							0.000198494																0.000104	0.000191				2.27141	1.07413
							0.000362353																0.000647	0.000136				3.07072	0.915919
							0.000213776																0.000236	0.000974				1.38638	0.745968
						0.000288444	0.000318277																0.000141	0.000161				1.33763	1.02174
							0.00022																7.3e-05	0.00035				2.18234	1.05839
						0.00051	0.000981122																					1.1961	1.23791
						0.00064	6.32e-05																0.001119	0.000954				1.18661	0.955815
						0.000882836	0.000266271																0.000577	0.00031				1.54896	1.77532
						0.000945569	0.000700071																0.000554	0.000267				0.990413	1.43479
						0.000202485	0.000164924																0.000484	0.00047				0.898377	0.819454
							0.000244131																0.000351	0.000839				2.14429	0.725433
						0.000370135	0.000164012																0.000539					0.77967	1.10267
						0.000171172	0.000141421																0.000588	0.000521				1.00728	1.15023
						0.000136015																	0.001095	0.001302				2.53922	1.38626
							0.00133645																0.000479	0.000879				1.63507	0.821343
						0.00112801	0.000304138																0.000213	0.000654				2.52964	1.08117
						3.61e-05	0.000916788																0.000274	0.000882				2.28536	1.43036
						0.00187856	0.000830542																0.000266	0.000418				0.815702	1.53396
							0.000514004																0.000302	0.000439				0.607992	0.46189
						0.000766877	0.000379473																0.000607	0.001017				0.979118	1.16881
						0.000376431	0.000556597																0.000275	0.000551				1.98696	1.36076
						0.000930484	0.000367151																0.000453	0.001695				2.3855	1.60801
						0.00205548	0.0004219																0.000307	0.000297				0.795494	1.31437
						0.00147959	0.00099005																0.000218	0.000838				1.5192	2.07816
						0.000460109	0.000198494																8.09e-05	0.001338				1.68936	2.72515
						0.00025807	0.00140943																0.000402	0.001383				1.48308	1.73101
						9.9e-05	0.000411825																0.000264	0.000541				1.24741	0.871476
						0.00160378	0.000156525																0.000936	0.000383				3.41669	1.09314
						0.000402244	0.00038833																0.000511	0.000246				1.89236	2.27728
						0.00142285	0.000298329																0.000148	0.000849				2.11028	2.55415
						0.000676757	0.000403113																0.000954	0.001834				1.1193	1.28038
						0.000386005																	0.0013	0.001653				1.17343	0.780582
						0.000261725	0.000828734																	0.000656				1.94065	0.932312
						0.00266663	0.000272947																0.000139	0.000558				1.98849	0.696626
						0.000621289	0.000396232																0.000271	0.000785				1.60361	0.914572
						0.000333766	0.000516139																0.000466	0.000838				1.57826	1.90904
							0.000783901																0.00075	0.000386				2.00387	1.97927
						0.000947629	0.00065																0.000395	0.000263				1.2057	1.11194
						0.000581808	0.00124535																0.000411	0.000166				1.67437	1.44995
						0.00102421	0.000178885																0.000216	0.000467				1.63179	1.33765
						0.000308707	0.000943027																0.000159	0.000224				1.69569	2.34654
						0.00159063	0.000843801																0.000272	0.000348				2.34079	1.82545
						0.00067	0.000304138																0.001409	0.000323				1.98383	1.50359
							0.000556597																0.000969	0.001228				1.61004	1.57666
						0.00176182	0.000444072																0.000504	0.000281				1.56337	2.03088
						0.000170294	0.00025																0.000345	0.00041				1.2711	1.27358
						0.00067	0.000430465																0.00018	0.000307				1.64431	1.57931
						0.000606383	0.000718401																0.000356	0.000556				1.27521	1.26727
						0.000411947	0.000639531																0.000262	0.000846				1.11573	1.55255
						0.000178045	0.000366742																0.000281	0.000354				1.6055	1.39894
						0.000237697	0.000728354																0.000843	0.000246				2.04409	2.0221
						0.00059	0.000522015																0.000312	0.001182				1.46386	1.66013
						0.000626418	0.000422019																0.000398	0.000377				1.15895	1.76412
						0.000676831	0.000453982																0.000143	0.00029				2.27155	1.1948
						0.0022987	0.000260768																0.000358	0.000862				1.02232	1.17465
						0.000531507	0.00019799																0.000671	0.000419				1.27543	0.802447
						0.000311127	0.000236008																5.18e-05	0.001098				1.8796	1.15061
						0.00115434	0.000744648																0.000305	0.000652				0.983495	1.09046
						0.000234308	0.000475395																0.000147	0.000546				1.90318	0.860518
						0.000475079	0.00128265																0.000523	0.000326				1.17867	0.748905
							0.000638905																7.35e-05	0.000157				1.72829	2.25931
						0.000481041	0.000810432																9.5e-05	0.000364				2.11977	2.36061
						0.0022655	0.000909175																0.000149	0.000557				0.784825	1.14841
						0.00178138	0.000946414																0.00052	0.000579				1.2702	1.94189
						3.16e-05	0.000417253																0.00087	0.000419				1.73037	0.752244
						0.00102825	0.00032																0.000164	0.000643				1.70846	1.25175
						0.000134164	0.00050774																	0.000252				1.35121	0.988272
						0.000290689	0.00025807																0.000383	0.001434				1.73581	1.18653
						0.00222036	0.000614003																0.000409	0.000263				1.60733	1.44903
						0.000696419	0.000329848																0.000594	0.00046				1.52317	1.95694
						0.000104403	8.06e-05																7.4e-05	0.00195				1.24635	0.907759
						0.00169496	8.6e-05																0.000267	0.000557				1.1087	2.40169
						0.00240832	0.000161555																0.000156	0.000461				1.42255	2.59153
						0.000202485	0.000214709																0.000537	0.001152				1.44436	1.77435
							0.000294109																4.75e-05					1.70141	1.24122
						0.000228035	0.000310161																0.001137	0.001626				1.99264	0.718965
						0.000196469	0.000186815																0.000208	0.000502				2.13056	1.97817
						0.000993227	0.000136015																0.000162	0.000143				1.53236	1.2396
						0.00101415	0.000104403																0.000194	0.000128				1.28544	2.41677
						0.000222036	0.00060959																0.00036	0.00046				1.64572	0.576203
						0.00219402	0.00115948																0.000719	0.001465				0.658261	1.7483
						0.00266177	0.000510098																0.000255	0.001065				2.05282	1.67837
						0.00124201	0.000197231																0.000223	0.000327				0.775341	1.55834
						0.00121017																	0.000744					1.39762	1.11211
						0.000110454	0.00110634																0.000172	0.000423				0.794281	1.44331
						0.00140617	0.000197231																0.000294	0.000757				1.00545	0.735864
						0.000540833	0.00060531																0.000274	0.00046				1.36541	0.591123
						0.000485489	0.000919674																5.59e-05	0.000426				2.20473	0.286303
						0.00191254	0.00031																0.000452	0.001267				2.35733	1.50341
						0.000880909	0.00017																0.000198	0.001407				1.60043	0.836736
																							0.000948	0.000349				1.60509	1.43723
						0.000171172	8e-05																8.81e-05	0.000311				1.17388	1.20144
						0.000857088																	0.000119	0.000725				1.32051	1.9749
						0.000416773	0.000310484																0.000187	0.00017				1.51046	1.29717
						0.000310161	0.000102956																0.000311	0.000482				1.56469	1.42075
						0.000556597	0.000702638																4.86e-05	0.000273				1.81163	1.38847
						0.00156668	0.000245153																0.000597	0.001335				1.07113	1.48262
						0.000759276	0.00125252																7.43e-05	9.08e-05				1.40572	1.25038
						0.00078339	0.000252982																0.000347	0.000259				2.06281	1.5819
							0.000133417																0.00026	6.76e-05				2.12945	1.60856
							0.000514198																0.000506	0.000718				1.67384	1.76309
						0.000691158	0.000326497																0.000653	0.000652				1.18414	0.913111
						0.000192094	0.000322025																0.000362	0.000336				0.979947	2.30666
						0.00204024	0.000186011																0.000633	0.000308				1.96455	2.16025
							0.000431741																0.000266	0.00045				0.814482	1.12456
						0.000656201	0.000490918																0.000293	0.000237				0.603234	1.52134
						0.000996243	0.000214009																0.00072	0.000979				0.597313	0.616739
						0.000280179	0.000274591																	0.000569				0.644957	0.535996
						0.00198436	0.000646607																0.000124	8.25e-05				1.20949	2.35781
						0.00158398	0.000717008																0.00041	0.001212				1.81556	0.885002
						0.000281603	0.000240416																0.000269	0.001222				2.38039	1.19133
						0.00065	0.000445533																0.000123	0.000804				2.76024	0.691144
						0.00015	0.000544518																6.36e-05	0.000897				0.80201	1.45224
						0.000269258	0.000654599																0.000125	0.000421				1.77424	1.19932
						0.00188308	0.000272947																0.000109	0.000337				2.05216	0.604662
						0.00157544	0.00111463																0.000165	0.000404				1.28958	1.18985
						0.000837257	0.000275136																0.000263	0.000555				1.29457	1.20566
																							0.000737	0.00072				2.11075	2.22015
						0.000798123	0.000834506																0.000547					1.03689	1.55878
						0.000691809	0.000557315																0.000386	0.000412				2.33898	1.18301
						0.000970824	0.0002																0.000103	0.000749				1.1587	1.13805
						0.000593043	0.000161555																0.000441	0.001309				0.867397	0.784331
						0.00155242	0.000951315																0.000912	0.000434				1.35382	2.13975
						0.000180278	0.00014																0.000296	0.000578				1.3509	1.31795
							0.000259615																0.000741	0.000378				0.710953	1.79339
						0.000836002	0.000537587																0.000743	0.000553				1.09192	1.44311
							0.000771622																0.000423	0.000433				1.31737	1.97596
							0.000573149																0.000455	0.000409				1.78662	1.01838
						0.000220907	0.000560803																0.000515	0.001531				1.04055	1.30156
							0.000629682																0.001044	0.000895				1.20607	1.74908
						0.00258132	0.000841724																0.000305	0.000352				0.99448	1.48184
						0.000680074	0.00114237																0.000376	0.00039				0.684813	1.69049
						0.000684763	0.000299666																0.000376	0.000498				1.1334	1.57233
						0.000216333	0.000172047																0.000163	0.000754				2.03646	1.03141
						0.00137186	0.000372156																0.00025	0.000429				1.57538	2.00292
						0.000580345	0.000156525																0.000138	0.000947				1.8087	2.37656
						0.001854	0.000304631																0.000902	0.00019				1.98139	0.957471
						0.000588303																	0.000316	0.000573				1.9173	1.03144
						0.000386264	0.00108931																0.000723	0.000408				1.17808	1.30049
						0.000130384	0.000655134																0.000234	0.00056				1.28027	1.07089
						0.000468722	0.000616604																0.000326	0.000573				1.69287	2.11677
						0.00105423	0.000317648																0.000279	0.000334				1.26651	0.548931
							0.00062514																0.001241	0.001255				1.34693	1.14139
						0.00076922	0.00148277																0.000371	0.000361				1.45516	1.00042
						0.00109458	0.000114018																0.000335	0.000481				1.62871	0.941323
						0.00192751	0.000701783																0.000453	0.000404				1.42915	1.98699
							0.000430116																0.000432	0.000553				1.45932	1.56897
							0.000588982																0.000596	0.000794				1.07353	1.1068
						0.000223607	0.000490102																0.000292	0.001914				0.736757	1.85362
							0.000393573																0.000353	0.000528				1.48554	1.35426
						0.000696563	0.000186011																0.000623	0.000479				1.38427	1.14346
						0.000414849	0.000212132																0.000726	0.000277				1.17998	0.755285
						0.000971648	0.000782624																0.00034	0.000377				1.0884	1.93609
						0.000265707	0.000266833																0.000577	0.001434				1.14123	1.68583
						0.000619839	0.000136015																0.000286	0.00019				0.800812	0.91594
						0.00217083	0.000183848																0.000459	0.000492				0.730232	1.12608
						0.000363593	0.000194165																0.000325	0.001146				1.12082	0.890877
						0.000201246	0.000288444																0.000272	0.000177				1.18596	1.61363
						0.0010373	0.000761183																0.000344	0.000325				2.07369	1.99394
						0.000633246	0.00032311																0.000167	0.000784				2.26965	1.74482
						0.000966902	0.00133304																0.000698	0.001322				2.24722	0.923297
						0.000657951	0.00117239																0.00014	0.000311				2.15955	1.64449
						0.00244076	0.000566127																0.000109					2.58227	1.05837
						0.000230868	0.000126491																0.000277	0.001867				0.761289	1.22137
						0.000230217	0.00102611																0.000305	0.000341				1.57877	2.04889
						0.000290172	0.000949368																0.000224	0.000117				1.23169	1.50162
						0.000628013	0.000360555																0.000291	0.000662				0.888349	1.48662
						0.00183218																	0.000445	0.000386				1.08881	1.01835
						0.000732462	0.000340147																0.00047	0.000281				0.983918	1.1922
						0.000557853	0.0001																0.000798	0.000285				0.580229	1.55351
						0.000689638	0.000341321																0.000435	0.000709				1.19898	1.09067
						0.00266368	0.000502494																0.000499	0.000114				1.6147	1.09283
						0.000431741	0.000477074																0.000506					1.61865	1.06265
							0.000802621																0.000216	0.000189				2.23633	1.84639
						0.00135207	8.54e-05																0.00056					1.31759	1.39203
						0.000977395	0.000487032																0.000186	0.000517				1.64808	0.730546
							0.000791581																0.000454	0.000584				1.3132	1.05127
						0.000216333	0.00018868																0.000568	0.00156				1.28024	0.690284
						0.000524786	0.000288444																0.000743	0.000714				1.05883	0.972398
						0.00183216	0.00115974																0.000401	0.000107				1.437	1.29971
						0.00266069																	0.000274	0.000555				1.48185	1.43918
							7.81e-05																0.000285	0.000535				0.60868	2.01499
							0.000407063																	0.001765				1.30197	1.20632
						0.00102611	0.00017																8.22e-05	0.000881				0.90882	1.25049
						0.0018597	0.000360139																0.001226	0.000609				0.52759	1.13034
						0.00121037	0.000300167																0.000542	0.000255				1.207	1.24634
						0.00124579	0.000223607																0.000469	0.000682				1.9004	1.13717
						0.00177544	0.000637887																0.000205	0.001341				0.857566	1.92974
						0.0010728	0.000259422																0.000561	0.000863				1.86379	1.68855
						5e-05	0.00111521																0.000603	0.000565				0.835853	0.41046
						0.000315753	0.000436578																	0.000442				1.73029	1.22988
						0.00072111	0.000385876																0.000472	0.000467				1.94947	1.45471
						0.00049163	0.00054231																0.000419	0.000328				2.18415	0.587253
						0.000221359	0.000364966																0.00033	0.001081				0.808285	1.79953
						0.00163478	5e-05																0.000595	0.000219				1.23349	1.58128
						0.00247032	0.000136015																0.000468	0.000197				1.56801	0.457781
						0.000835464	0.00131183																0.000622	0.000658				0.923557	1.25984
						0.00017	0.000654599																0.000362	0.000381				0.95018	1.08407
						0.00090802	0.00067																0.000325	0.000911				0.926156	0.758386
							0.000661287																0.000668	0.000636				1.55234	0.957114
						0.000362215	0.000361248																0.00089	0.000804				1.15796	2.27365
						0.000274591	0.000416293																0.000212	0.000444				0.578541	1.76681
						0.000448219	0.00056																0.000353	0.000343				2.30367	1.79851
						0.000317648	0.000372156																0.000596	0.001489				1.20644	1.76559
						0.000892749	0.000393573																0.000508	0.000733				1.32442	1.69357
						0.000372156	0.000199249																0.000341	0.000715				1.91608	1.46839
						0.0002	0.000250799																0.000615	0.000867				1.34195	2.22057
						0.000588218	0.000382099																0.000472	0.000151				0.868149	1.05336
						0.000439318	0.000123693																5.94e-05	0.00075				2.32446	1.70094
						0.000573847	0.000120416																0.000322	0.000409				1.44773	1.80295
						0.00120785	0.000290689																0.000336	0.000425				2.04395	1.12519
						0.000172627	0.000541202																0.000924	0.000506				1.78566	3.06477
						0.000205183	0.00038833																0.000288	0.000662				1.96555	1.04032
						0.000373363	0.000276586																0.000336	0.000335				1.38823	1.20364
							0.000751665																0.000487	0.000539				1.2914	0.81921
						0.00148	0.000642806																0.000249	0.001682				2.18653	1.22225
						0.00060208	0.000162788																0.000437	0.000271				1.0886	1.46281
						0.00174794	0.000145602																0.000419	0.00124				1.93625	1.72583
						0.00149883	0.000403609																0.000396	0.001415				1.73239	0.676601
						0.000773886	0.00164754																0.000234	0.000721				2.29887	1.97565
						8.6e-05	0.000551725																0.000549	0.000375				1.19657	1.08566
						0.000579828	0.00108453																0.000156	0.001747				1.54786	2.66069
						0.000254558	0.000910824																0.000392	0.000515				1.46858	2.09828
						0.000640312	0.0003																0.000627	0.000359				1.01938	1.92431
							0.000698355																0.000421	0.001222				0.749372	1.52929
							0.000364006																0.000367	0.000493				1.66872	1.34127
						0.000705762	0.000778781																0.000518	0.00054				1.9674	1.66143
						0.00190966	0.000393573																0.00026	0.000335				1.53487	1.46477
						0.00035	0.00015																0.000303	0.000497				0.498232	2.66858
						0.00069029	0.000455412																0.000252	0.00056				1.43559	0.826449
						0.00155309	0.000219317																0.000437	0.00027				0.930688	1.41755
						0.00068593																	0.000225	0.000245				1.07438	1.07991
							0.000586941																0.000532	0.000304				0.993076	1.18034
						0.00129653	0.000291204																0.000657	0.000516				1.20308	1.71877
						0.000352278	0.000332866																0.000434	0.000357				1.45103	1.1073
						0.000821523	0.000499299																0.000377	0.000205				2.65804	1.19222
						0.000629365	0.000171172																0.000485	0.001005				1.23532	1.11928
						0.000155242	0.000238537																0.000367	0.001219				1.88819	0.93114
						0.000333017	0.00159424																0.00103	0.00093				1.52084	1.31723
						0.000152315	0.000310645																0.000274	0.000473				1.1851	0.929076
						0.000311448	0.000485077																0.000389	0.000341				1.11915	1.02563
						0.000945939	0.00022																0.000417	0.000485				0.97438	1.20315
							0.00147756																0.000233	0.000194				2.06205	1.83492
						0.000666108	0.00097719																0.000283					1.32586	1.1174
						0.00020025	0.000800812																0.001151	0.000776				1.70623	1.00366
						0.000180278	0.000375766																0.000371	0.000132				0.892766	1.1589
						0.00229706	0.000416293																	0.000188				1.0204	1.74549
						0.00187963	0.000474131																0.001545	0.000519				2.14419	1.88993
						0.000306105	0.00100663																0.000452	0.000435				1.38826	0.802037
						0.0001	0.000616604																	0.000379				0.779934	1.99681
						0.000657647	0.00045607																0.000697	0.000534				1.32166	1.60657
						0.000424264	9.85e-05																0.000264	0.000659				1.31622	1.95322
						0.0012516	0.00106668																0.000822	0.000516				1.41408	1.2981
						0.000928924	0.000240208																0.00063	0.000142				1.80801	1.28051
						0.00171094	0.000593043																0.000335	0.000325				1.74663	1.20537
						0.00214189	0.00149482																0.000276	0.000103				1.84013	1.07633
						0.000523927	0.00025																0.00033	0.000578				1.44862	0.907883
						0.000631269																	0.00017	0.000747				1.19391	1.83881
						6.4e-05																	5.65e-05	0.000374				0.80262	1.00415
						0.000114018	0.000483735																0.000964	0.000302				1.61826	1.17269
						0.00013	0.00114337																0.000395	0.000757				1.15377	1.64532
						0.000411947	0.000530094																0.000339	0.000637				2.07985	1.37042
						0.000336155	0.000451885																	0.000448				1.01823	0.686811
						0.00241338	0.000269258																0.000771	0.000169				0.965161	0.873439
						0.000430465	0.000536004																0.000436	0.000573				1.42592	1.27776
						0.000250599	0.000926499																0.000438	0.000324				1.10995	0.8486
																							0.00031	0.00011				1.7382	0.937641
						0.000562228	0.000691158																0.000576	0.000104				1.22446	1.74122
						7.07e-05	0.000831986																0.000126	0.000869				1.1683	2.20159
						0.000375367	0.000421545																0.000936	0.000816				1.4324	0.597188
						0.00078	0.000432782																0.000371	0.000151				1.60428	0.705131
						0.000766616	0.000222036																	0.000234				1.61692	1.1535
						0.000633482	4.24e-05																0.000409	0.000647				1.40468	1.78279
						0.000441022	0.000422966																0.000726	0.000461				2.33116	1.4861
						0.000136015	0.000903382																0.000684	0.000305				2.42166	1.31183
						0.000764788	0.000382099																0.000721	0.00051				0.92308	1.07143
						0.000219317	0.000548179																0.000359	0.000317				0.809092	1.2933
						0.00197205	0.000262488																0.000734	0.000662				0.593465	0.834462
						0.00032249	0.000725328																0.00024	0.000653				1.72953	1.8713
						0.0010728	0.000632535																0.00023	0.000574				1.65385	1.27207
							0.00111018																0.000617	0.000132				1.32399	1.0773
						0.0001253	0.000849294																0.000827	0.000346				2.13022	1.94221
						0.000255539	5.83e-05																0.00065	0.000522				1.67214	1.09146
							0.000560357																0.000365	0.000351				1.36254	2.17688
						0.00166048	0.000133417																0.000287	0.000236				1.08553	1.03418
						0.00134078	0.000242074																0.000599	0.000232				1.53928	0.87074
						0.000595483	0.000514782																0.000396	0.000111				1.91057	1.17271
						0.000172627	0.000855102																0.00019	0.000324				1.81386	1.55319
							0.000674166																0.000627	0.000947				1.94777	0.542947
						0.000189737	0.000308869																0.000281	0.000347				1.92076	2.11115
						0.00049679	0.00105309																0.000335	0.000389				1.97792	0.582802
						0.000184391	0.00080025																0.000393	0.000249				1.81412	2.2414
						4e-05	0.000696419																0.000718	0.000998				1.3806	1.51065
						0.000120416	0.000729178																0.00012	0.000916				0.786653	1.20192
						0.00166412	0.0006772																0.000532	0.000349				0.993419	1.28583
						0.000788543																	0.000562	0.000275				0.983758	1.62595
						0.000366197	0.00145578																0.000237	0.000281				0.908907	1.64806
						0.000841724	0.00021095																0.000474					0.758855	1.50232
						0.00015	7.07e-05																0.000201	0.000267				1.55523	1.27998
						0.000270185	0.000532541																0.000968	0.000383				1.54423	1.80885
						0.0013228	0.000447772																0.000167	0.000521				1.29496	0.870421
						0.000805047	0.000452769																0.001043	0.000598				1.15512	1.934
						0.00188308	0.000380789																					1.36306	1.06253
							0.000383275																0.000205	0.000978				1.92496	0.975562
						0.000441475	0.000466905																0.000349	0.000532				1.42709	1.26507
						0.00163591	0.000292062																9.29e-05	0.000301				2.15339	1.00029
						0.000554617	0.000294109																0.000129					1.47757	2.99365
						0.000223607	0.00037																0.000661	0.000148				1.05971	1.80621
						0.00147801	0.000857963																0.000277	0.000696				1.89989	0.703502
						0.000941116	0.000449444																0.000675	0.001616				1.43582	1.09028
						0.00148003	0.00115486																0.000367	0.000522				1.53696	1.27164
						0.00189235	0.000588558																0.000975					2.52094	0.781563
							0.00065192																0.000286	0.000375				1.6821	0.703048
						0.000859127																	0.000202	0.000523				0.73807	1.09398
						0.00243961	0.000110454																0.001505	0.000748				1.5459	1.11233
						0.000464866	0.000683081																0.000282	0.000447				1.20735	0.685891
						0.00109293	0.000534509																0.00044	0.000707				1.71859	1.38224
						0.000384187	0.000220907																0.000253	0.000251				1.32998	1.62528
							0.000393954																0.000403	0.000341				1.57775	0.649832
						0.000721249	0.000425441																0.000372	0.000298				0.789852	1.13818
						0.00101	0.000192094																0.000402	0.000187				1.14199	1.76624
						0.00130138																	0.000441	0.000489				1.214	1.68899
							0.000415933																0.000297	0.000129				1.71873	2.34073
							0.000167631																0.000122	0.000356				1.44577	1.41497
						0.000710282																	0.000396	0.00035				0.549274	0.680883
						0.000420595	0.000392173																0.000347	0.000609				1.94184	1.15344
						0.00210772	0.000492544																0.000394	0.000445				0.876708	1.66452
						0.000219317																	0.000283	0.000261				1.74002	1.20198
						0.00176912	0.000139284																0.00026	0.000697				1.66538	1.33642
						0.000536004	0.000379473																0.000513	0.000386				1.64654	0.951475
						0.000498197	0.00136894																0.000126	0.000622				1.0425	1.08525
							0.000206155																0.000421	0.000385				1.26901	1.60066
						0.000405216	0.000733894																0.000502	0.00041				1.52724	1.16092
						0.000679117	0.000455412																0.000256	0.000176				1.46726	0.612954
						0.00117038	0.000218403																0.001494	0.000422				1.09196	0.745586
						0.00129692	0.000200997																0.000462	0.000447				1.55585	1.13491
						0.00143004	0.000436807																0.000308	0.001326				0.956393	0.967762
						0.00262505	0.0002502																0.000131	0.000222				1.4505	1.48766
						0.00126242	0.000166433																0.000215	0.000832				1.19251	1.54671
						0.00140089	0.000458039																0.000526	0.000843				0.36704	1.64274
						0.000415933	0.00124036																0.00028	0.000419				1.55815	1.86806
						0.000604401	0.000560892																0.000369	0.00048				1.21979	1.51569
						0.000170294	0.000349857																0.000385	0.000465				1.87987	1.26212
						0.000701142	0.000205183																7.92e-05	0.000441				0.882227	0.929181
						0.000971442	0.000295296																0.000326	0.001346				0.803149	1.28663
						0.00132774	0.000643506																0.000994	0.000947				1.33645	1.76326
						0.000528015	0.000192354																7.96e-05	0.000223				0.700563	1.34966
						0.00141651	0.000237697																0.000394	0.000909				1.44369	0.832905
						0.000453542	0.000471699																0.000299	0.000332				0.687884	1.6784
						0.000996444	0.000764853																0.000162	0.000707				1.10093	1.20199
						0.00244812	0.000256125																0.000204	0.000971				1.31031	1.28471
						0.00207538	0.000470106																0.000257	0.00186				1.26963	1.43432
						0.000773692	0.000970824																0.000464	0.001419				0.984156	1.85184
						0.000502096	0.000614003																0.000117	0.001832				1.01435	1.31485
						0.000936002																	0.000455	0.000845				1.27783	1.7738
						0.00100568	8.49e-05																0.000663	0.001173				1.13884	0.717223
						0.0004219	0.000444185																0.000201	0.000349				0.960473	1.08828
						0.000523546	0.000579396																0.000124	0.000587				1.41779	1.79287
						0.000547083																	0.000108	0.000355				1.72395	0.610143
						0.000278029	0.00120241																0.000279	0.000656				1.31787	1.23817
						0.000120416	0.000448219																0.000201	0.000599				1.73212	1.5178
							0.000715612																0.000276	0.000445				0.56629	1.16527
						0.000228035	0.000740945																0.000366	0.000525				1.69163	1.41287
						0.00016	0.000694622																0.000114	0.001185				1.17271	0.891801
						0.000335261	0.000222036																8.95e-05	0.000436				1.34984	0.730979
						0.00259609	0.000692604																0.000452	0.000285				0.590647	1.19266
						0.00182781	0.000855862																0.000273	0.000192				0.896732	1.21724
						0.00139216	0.00132639																0.000367	0.000417				1.46262	1.0922
							0.00112401																0.000267	0.00058				1.30122	1.29896
						0.000483011	0.00104393																0.000121	0.000498				0.660805	1.6872
						0.00244845	0.000235372																0.00021	0.00068				0.910907	0.752457
						0.00179011	0.000703491																0.000351	0.000337				1.2568	1.16849
						0.000642573	0.000557853																0.000719	0.001126				0.808129	1.36606
						0.000669403	0.00029																0.000151	0.000993				1.2418	1.68033
						0.00154693	0.000300666																0.000875	0.001234				1.21982	0.646225
						0.00247032	0.0011439																0.000575					1.01899	0.980404
						0.000585235	0.000296985																0.000101	0.000435				1.50434	1.83923
						0.00220238	0.000318277																0.000207	0.000862				1.04894	2.21292
						0.00110923	0.000241868																0.000205	0.000239				0.812742	1.26792
						0.00238008																	0.000166	0.000185				1.13629	2.15517
						0.00177054	0.000487032																0.00034	0.000369				0.419922	1.02165
						0.00103315	0.000333766																0.000547	0.000307				1.18747	1.63752
						0.000724224	0.000241868																0.000288	0.000331				1.30171	1.29398
						0.000639531	0.000252982																0.00029	0.000859				1.14351	1.10396
						0.000404599	0.000726705																0.000369	0.000151				1.05122	1.2726
						0.000291548	0.000697711																4.62e-05	0.000653				0.646035	1.25687
						0.000509608	0.000250799																0.000122	0.000268				1.45338	1.3092
						0.000431393	0.00013																5.75e-05	0.001074				1.09622	1.92778
						0.00114127	0.000332866																0.000657	0.000489				1.31883	0.917584
						0.000998649	0.000210238																0.000393	0.00035				1.26173	0.99873
						0.00129634	8.06e-05																0.00034	0.000753				1.35248	1.70703
						0.000781601	0.000863134																0.00024	0.000664				1.17981	1.12546
						0.00262069	0.000947259																0.000257					1.28172	1.02813
						0.000261725	0.000281603																0.00012	0.000809				1.20725	1.2826
						2e-05	0.000779872																0.000416	0.000649				0.976479	0.875624
						0.00063561	0.000536656																0.000367	0.000379				1.3557	1.23751
						0.000380526																	0.000532	0.00088				1.22195	1.36684
						0.00044	0.000161555																0.000119	0.00072				1.02735	1.22106
						0.000212603	0.000699214																0.000415	0.000748				1.32356	1.62518
							0.000692604																0.00027	0.000391				1.17107	1.53527
						0.000108167	0.000701783																0.000128	0.000471				1.12477	1.35576
						0.000974166																	5.78e-05					1.01007	1.42935
						0.000518845	0.000155563																0.000222	0.000443				1.01518	0.548689
						0.000509313	0.000244131																9.47e-05	0.001467				1.15138	0.843958
						0.000344819	0.000724707																0.000384	0.000486				1.20355	1.40759
							0.000697782																0.00016	0.000204				1.20421	2.37945
						0.00054	0.000729452																4.69e-05	0.000306				1.20616	1.18724
						0.000819329	0.000610328																0.000309	0.00033				1.04801	0.747875
						0.000629682	0.00012																0.000494	0.000534				1.18643	0.554028
						0.00022561	0.000372022																0.000564	0.000493				1.08409	0.525274
						0.000205913	0.000219317																0.000395	0.000294					1.59189
						0.000492443	0.00107815																0.000379	0.000579					1.14267
						0.000769415	0.000672681																0.000131	0.001355					1.56389
						0.000941116	0.000260192																0.000171	0.000152					0.843469
						0.000354683	0.000408044																0.000139						1.20475
							0.000870057																0.000294	0.000234					1.21888
						0.000350143	0.000228035																0.000305						1.41789
						0.000769675	0.000353836																0.001481	0.000446					0.608014
						0.00169284																	0.000654	0.000308					1.56798
						0.000196469	0.000891403																0.00018	0.000649					0.892151
						0.000420119																	0.000415	0.000929					1.57099
							0.000537122																0.000133	0.000399					1.14335
						0.00178036	0.000341321																0.000239	0.000557					1.31769
							0.000114018																0.000372	0.0003					0.937614
						0.000771557	0.000474236																0.000673	0.001726					0.619131
						0.000943663	0.000301496																0.000803						1.47677
						0.00189061	0.000330606																0.000192	0.000564					1.03168
						0.000798123	0.0004																0.000182	0.000552					1.27508
						0.000206155	0.000130384																7.05e-05	0.000644					1.82019
						0.00077	0.000269258																0.000667	0.000868					1.67974
						0.00137011	0.00105224																0.000197	0.001016					0.683468
						0.000439318	0.000172047																	0.000816					1.73164
						2.83e-05	0.000202485																	0.000369					1.23099
						0.000957079	0.000342345																0.000233	0.001089					1.50237
						0.000632851	0.000113137																0.000297	0.000684					2.12061
							0.000328938																0.000228	0.001496					1.2891
						0.000778781	0.000224722																0.00016	0.00079					0.886137
						0.00011	0.00025632																0.0002	0.000337					0.808295
						0.000364006	9.06e-05																0.000306	0.000285					1.50838
						0.00157064	0.00156923																0.000226	0.000431					0.896699
						0.000350143	1e-05																0.000134	0.000224					1.91547
						0.000545894	0.000334215																0.000579	0.001292					2.00838
						0.000398246	0.00141397																0.000267	0.000747					1.9522
							0.000559017																0.000255	0.000681					0.729282
							0.000230217																0.000277	0.000987					0.667353
						0.000117047	0.000638905																0.000147	0.000167					1.34653
						0.000283196	0.00019																0.000746	0.000215					1.20928
						0.00156371	0.00031																0.000531	0.000754					0.907803
						0.00147122	0.00025																0.000124						1.02089
						0.00016	0.000496488																0.000171	0.000957					1.1047
						0.000174929	0.000246982																0.000688	0.000289					0.754054
						0.000800812	0.000601415																8.38e-05	0.000168					0.781577
						0.00102591	0.000533667																0.000456	0.000322					0.835639
						0.000420119	0.000367696																0.000289	0.000465					0.692696
						0.00194517	0.000272029																0.000213	0.000435					1.01167
						0.000888144	0.000296142																0.000333						0.875037
						9.22e-05	0.000438292																3.45e-05	0.000345					0.536466
						0.000275136	0.000467547																0.00033						1.42006
						0.00148529	0.000696419																0.000239	0.00069					1.49336
						0.000494975	0.00061131																0.000368	0.000631					2.69063
						0.00180693	0.000591693																0.000241						2.32371
						8e-05	0.000389487																0.000303	0.001227					0.715342
						0.000347851	0.000757166																0.000427	0.000179					0.78778
						0.000126491	0.000230868																0.000241	0.000607					2.07942
						0.00217118	0.00128082																0.000235	0.000177					1.35742
						0.000744648	0.00048																3.11e-05	0.000649					0.80917
						0.000230868	0.000122066																0.000484	0.000265					0.711088
						0.00245008	0.000486004																0.000115	0.000885					1.22742
						0.000224722	0.000439659																0.000188	0.000343					1.60587
						0.000560357	0.000820061																0.000379	0.000142					1.09209
						0.000158114	0.000841724																0.000248	0.0006					0.827868
						0.000121655	0.00066242																0.000326	0.001286					1.37183
						0.000313847	0.000380132																0.000561	0.001598					1.00259
						0.000670075	0.000417732																0.000741	0.00023					0.994262
						0.00019105	0.000403113																0.000373	0.000518					1.3382
						0.000444072																	0.000254	0.000107					0.843719
						8.6e-05	0.000664003																0.00067	0.000605					0.737255
						0.000262488	0.000734983																0.000452	0.000108					1.66586
						0.000247588	0.000228254																0.000294						1.26858
						0.000237697	0.000143178																0.000135	0.001699					0.87137
						7.28e-05	0.000408534																0.000675	0.001049					1.55349
						0.00014	0.00043566																0.000248	0.000378					0.958455
						0.000420476	0.000713092																7.74e-05	0.000698					2.17784
						0.00145169	1.41e-05																	4.99e-05					1.89359
						0.000205183	0.000264008																	0.001659					2.13841
						0.00139187																	0.00034	0.000604					1.15595
						0.000940213	0.000167631																0.000266	0.000435					1.74036
						0.00121696	0.000347131																0.001208	0.000158					1.25859
						0.00170414	0.00025																5.06e-05	0.000594					0.788418
						8.06e-05	0.000276586																8.76e-05	0.000602					0.864572
						0.000801561	0.00154029																0.000369	0.000471					0.584953
						0.000117047																	0.000257	0.000405					1.15007
						0.000280179	0.000192354																0.000429	0.00065					2.0234
						0.000978673	0.000582495																0.000257	9.29e-05					1.63623
						0.00012083																	0.000175	0.000731					0.963934
						0.000158114	0.00116362																0.000355	0.000353					1.22986
						0.000228035	0.000472017																0.000283	0.000209					2.02323
						0.00052																		0.000506					1.40742
							0.000370135																0.000164	0.000886					1.39068
						0.00169118	0.00104709																0.000168	0.000924					0.925239
						0.000206155	0.000405216																0.000786	0.000563					0.966265
						0.0011957	0.000941754																0.001035						0.851682
						0.000314006	0.000148661																0.000608	0.000412					2.02505
						0.00097	0.000214009																0.000114	0.000752					0.943896
						0.00113864	0.000164924																0.000188	0.000384					1.30798
						0.000212132	0.0016477																9.07e-05	0.000159					1.68407
						0.00104389	0.000300167																0.000242	0.000655					1.44667
							0.000306105																0.000549	0.000845					1.56408
						0.0014145	0.00031																0.000635	0.000708					0.716131
						0.00109179	0.000431856																	0.00085					0.834327
						0.000202237	0.000228473																0.000187	0.000178					1.30824
						0.00193352	0.00116778																0.000143	0.000484					0.787206
							0.000604401																0.000327	0.001865					1.2071
						0.00228484	0.000304138																0.000568	0.001291					1.14025
						0.00080025	0.000139284																0.000227	0.000358					1.03574
						0.00203089	0.000336006																0.000688	0.000505					0.821675
						0.00202121	0.000237697																0.00027	0.000391					1.62674
						0.00106827	0.000813449																0.000374	0.000199					1.4288
						0.00157496	0.000492443																0.000446	0.000539					1.74596
						0.00158417	0.000768505																0.000256	0.000494					1.61625
						0.000801311	0.000632456																0.00022	0.000632					1.29213
[truncated: 44,816 more rows]

## Sheet: Figure 5
Fig. 5d - % of MET+ and MET-KO cells with nuclear YAP1					Fig. 5f - YAP1 activity/Renilla in MET+ and MET-KO cells						Fig. 5g - % of MET-KO cells with nuclear YAP1 upon LatB treatment
MET+	MET-KO				MET+	MET-KO					CTRL	LAT B 30'	LAT B 1H
0	100				7.6522e-05	0.000295468					71.4286	16.6667	37.5
14.8148	86.6667				0.000120403	0.000364146					93.3333	25	62.5
21.4286	100				0.000114005	0.000296728					83.3333	62.5	0
50	66.6667				0.000121729	0.000341177					93.3333	62.5	40
3.84615	92.8571				0.000114022	0.000335603					80	13.3333	68.75
40	61.5385				8.342e-05	0.000374613					80	0	42.8571
10.3448	81.8182											30	53.8462
14.2857	69.2308											58.8235	40
0	85.7143											25	42.8571
66.6667													42.8571
0

## Sheet: Figure 6
Fig. 6c - normalized cell count of GTL16/LoVo YAP5SA cells							Fig. 6d - area of GTL16/LoVo YAP5SA cells						Fig. 6e - perimeter of GTL16/LoVo YAP5SA cells						Fig. 6f - thickness of GTL16/LoVo YAP5SA cells						Fig. 6g - sphericity of GTL16/LoVo YAP5SA cells						Fig. 6h - instantaneous velocity of GTL16/LoVo YAP5SA cells						Fig. 6l - FLNA and SUN1 gene expression in GTL16/LoVo YAP5SA cells							Fig. 6n - nuclear height quantification in GTL16/LoVo YAP5SA cells
quantified with Phasefocus LivecyteTM							quantified with Phasefocus LivecyteTM						quantified with Phasefocus LivecyteTM						quantified with Phasefocus LivecyteTM						quantified with Phasefocus LivecyteTM						quantified with Phasefocus LivecyteTM
Hours	GTL16	GTL16 YAP5SA	LoVo	LoVo YAP5SA			GTL16	GTL16 YAP5SA	LoVo	LoVo YAP5SA			GTL16	GTL16 YAP5SA	LoVo	LoVo YAP5SA			GTL16	GTL16 YAP5SA	LoVo	LoVo YAP5SA			GTL16	GTL16 YAP5SA	LoVo	LoVo YAP5SA			GTL16	GTL16 YAP5SA	LoVo	LoVo YAP5SA			FLNA			SUN1				GTL16	GTL16 YAP5SA		LoVo	LoVo YAP5SA
0	1	1	1	1			286.175	609.604	286.175	326.815			52.0514	80.6797	55.9553	59.8591			3.93429	4.26903	4.41392	4.02562			0.808537	0.692492	0.773329	0.763579			0.002711	0.000478	0.000318	0.000956			GTL16	GTL16 YAP5SA		GTL16	GTL16 YAP5SA			6.5	5.5		7.5	6.5
1	1.0087	1.05	1.046	0.993958			287.868	621.457	220.135	311.575			58.5578	84.5835	44.2437	59.8591			3.76354	5.5156	2.84723	2.7764			0.697375	0.765417	0.743017	0.644424			0.002998	0.002739	0.000757	0.005259			0.941673	1.34404		0.967727	1.21636			8	5.5		8.5	7
2	1.1087	1.05385	1.06538	1.02417			130.387	745.071	269.242	286.175			40.3398	108.007	50.7501	65.0643			1.35125	1.23629	3.62403	4.48845			0.568263	0.288831	0.795456	0.79834			0.001896	0.002022	0.002595	0.000496			1.06194	1.30333		1.03335	1.07872			5.5	5		8	6
3	1.2087	1.13462	1.14286	1.00302			533.403	966.899	201.508	299.722			79.3784	167.866	48.1476	53.3527			5.36856	1.70427	3.09982	2.51163			0.718624	0.312277	0.737817	0.632168			0.004253	0.003339	0.002248	0.000162										7	7		10.5	6
4	1.32826	1.18846	1.16223	1.06344			436.883	294.642	209.975	328.509			66.3655	52.0514	46.8463	59.8591			4.45516	4.07044	3.80933	3.0143			0.778783	0.836299	0.82173	0.670134			0.001428	0.000638	0.000677	0.001401										8.5	5.5		9	9.5
5	1.36304	1.25	1.20581	1.05438			228.601	624.844	270.935	208.281			59.8591	104.103	49.4488	46.8463			1.46741	1.14421	3.42415	3.58829			0.472779	0.29186	0.757276	0.828189			0.002091	0.00108	0.002407	0.001472			FLNA			SUN1				11	7		10	7
6	1.43913	1.36154	1.19613	1.10272			301.415	738.298	221.828	204.895			58.5578	91.09	52.0514	44.2437			6.45188	5.29847	3.46216	2.92792			0.837386	0.736558	0.743607	0.770574			0.001565	0.000583	0.002955	0.001533			LoVo	LoVo YAP5SA		LoVo	LoVo YAP5SA			8	6		10	9
7	1.43696	1.46538	1.25182	1.13595			223.521	209.975	213.361	240.455			50.7501	59.8591	49.4488	48.1476			5.43517	2.15775	3.66933	4.01745			0.88056	0.548612	0.738867	0.778203			0.001039	0.001014	0.001918	0.001694			0.840679	1.22825		0.964079	1.2856			9.5	5		8.5	9.5
8	1.47174	1.53462	1.26634	1.16616			257.388	211.668	533.403	194.734			52.0514	52.0514	79.3784	45.545			5.18193	1.53176	4.1409	4.56979			0.878207	0.498728	0.69287	0.838024			0.001859	0.000645	0.000674	0.001267			1.18951	1.44806		1.03726	1.1559			7.5	7		8.5	7
9	1.48478	1.59231	1.33172	1.16012			298.029	931.339	270.935	243.841			54.654	128.827	58.5578	53.3527			4.04335	1.54626	4.26628	3.96274			0.757148	0.312174	0.802397	0.774721			0.000395	0.000738	0.000689	0.001266										5.5	6		10	9.5
10	1.50217	1.69231	1.36804	1.18429			282.788	1180.26	320.042	501.23			57.2565	140.539	57.2565	75.4745			3.86969	2.03225	1.16941	1.54063			0.749619	0.341016	0.391975	0.405262			0.001198	0.002189	0.000329	0.000988										7	4.5		10	7
11	1.5413	1.70769	1.38499	1.19637			355.602	391.162	335.282	545.257			59.8591	68.9681	71.5707	81.981			4.97339	3.09325	1.12883	2.67808			0.84299	0.602826	0.360382	0.521224			0.000246	0.000448	0.000707	0.000979										6.5	5.5		9	7
12	1.59348	1.74231	1.4431	1.22659			421.642	609.604	179.494	309.882			70.2694	87.1861	41.6411	57.2565			3.16676	4.39297	2.76019	3.29041			0.618572	0.642293	0.79145	0.737727			0.00057		0.001827	0.001075										5.5	7.5		9	7
13	1.63696	1.78846	1.47215	1.26586			328.509	1022.78	296.335	394.549			55.9553	132.731	53.3527	65.0643			5.165	3.59687	3.96418	4.27837			0.796321	0.489531	0.827589	0.779884			0.001675	0.001978	0.000598	0.000319										5	7.5		10.5	7
14	1.63696	1.82308	1.50847	1.29305			281.095	450.429	262.468	419.949			58.5578	68.9681	50.7501	72.872			3.46051	1.90582	3.08893	2.52564			0.68602	0.472624	0.740333	0.563435			0.000438	0.001374	0.000939	0.001259										5	7.5		7.5	7
15	1.71957	1.9	1.51816	1.31118			445.349	1043.1	169.334	281.095			71.5707	141.84	45.545	50.7501			5.49608	2.86048	1.63884	4.07145			0.810353	0.441152	0.566316	0.857965			0.001275	0.00134	0.00384	0.001317										7	5		8	7
16	1.72391	1.86538	1.50121	1.28701				438.576	230.295	187.961			139.238	66.3655	46.8463	48.1476			6.15774	5.03045	3.46804	3.10904			0.64125	0.818123	0.759519	0.725006			0.001467	0.000816	0.000836	0.003006										7	3.5		10
17	1.75	1.89615	1.51332	1.33837			255.695	406.402		201.508			49.4488	76.7758		44.2437			4.19658	7.66527	3.07722	3.56986			0.810099	0.732222	0.46443	0.816899			0.000811	0.000723	0.00449	0.000292										8	5		10
18	1.85652	1.87692	1.53027	1.35045				369.149	546.95	474.136			141.84	65.0643	85.8848	79.3784			8.24424	5.56338	2.79874	2.81889			0.655184	0.802666	0.547146	0.572788			0.003924	0.001536	0.002156	0.00288										8.5	6		8.5
19.0006	1.89565	1.92308	1.53995	1.38973			352.216	530.017	311.575	435.189			59.8591	76.7758	54.654	68.9681			4.79583	4.54122	4.16219	2.65243			0.840563	0.744225	0.756378	0.572632			0.002515	0.001733	0.003032	0.001155										7.5	7.5		9.5
20.0006	1.99565	1.96538	1.61017	1.39577			905.939	270.935		352.216			124.923	58.5578		61.1604			8.00378	4.93271	0.863876	2.80917			0.696029	0.820781		0.645296			0.002452	0.002113	0.00187	0.000647										8	7.5		8.5
21.0006	2.0413	2	1.64165	1.39275			242.148	535.097	287.868	209.975			54.654	76.7758	52.0514	45.545			3.70453	7.82779	3.6757	2.69498			0.732865	0.831621	0.782545	0.745967			0.001318	0.000701	0.000317	0.001601										6	5.5		9
22.0006	2.19565	1.99231	1.66828	1.39577			242.148	518.163	277.708	418.256			52.0514	68.9681	52.0514	79.3784			4.99542	7.65461	4.03069	1.8969			0.775961	0.959	0.834481	0.482159			0.001856		0.000701	0.000705										10.5	5.5		8.5
23.0006	2.20435	2.02692	1.76998	1.4139			450.429	397.936	215.055	237.068			80.6797	61.1604	45.545	53.3527			11.2762	6.13524	3.71954	3.10007			0.712969	0.921068	0.830588	0.676548			0.001582	0.001181	0.000324	0.000354										7.5
24.0006	2.3413	2.02692	1.78692	1.45619			186.268	762.005	228.601	387.776			46.8463	109.308	45.545	70.2694			5.85258	5.28912	3.32525	2.01442			0.857515	0.616887	0.79002	0.478735			0.003727	0.000997	0.001095	0.000324										9
25.0006	2.47609	2.14231	1.82324	1.49849			306.495	455.51	254.002	160.868			58.5578	72.872	49.4488	44.2437			6.93506	4.0378	3.47607	4.11063			0.858343	0.718197	0.716992	0.847461			0.001466	0.001331	0.00081	0.001534										6
26.0006	2.51087	2.12308	1.8523	1.48943			612.99	844.979	269.242	291.255			101.5	124.923	49.4488	54.654			8.36854	4.50998	3.93304	3.78506			0.700135	0.616442	0.803232	0.79681			0.004961		0.001432	0.002653										9.5
27.0006	2.64348	2.16538	1.91768	1.52266			294.642	707.818	413.176	252.308			65.0643	85.8848	67.6668	50.7501			4.90611	3.74169	3.54419	3.68729			0.710562	0.605991	0.713779	0.784519			0.000754	0.001419	0.000425	0.000908										7
28.0006	2.67391	2.2	1.96852	1.571			690.884	494.456	291.255	296.335			102.802	71.5707	61.1604	54.654			11.1626	5.54586	4.06813	4.25028			0.773641	0.810186	0.758001	0.820755			0.001535	0.002586	0.002	0.001081										7.5
29.0006	2.77391	2.21923	1.98063	1.61934			751.845	494.456	171.028	247.228			100.199	76.7758	45.545	49.4488			8.16391	2.17766	4.40362	3.47284			0.781857	0.489543	0.794726	0.812297			0.001448	0.000499	0.001357	0.000806										9
30.0006	2.8587	2.25	2.04116	1.72205			281.095	348.829		201.508			59.8591	63.763		46.8463			7.29316	5.46481	1.63347	3.84532			0.857322	0.815463		0.886347			0.001731	0.001951	0.00117	0.000965										6
31.0006	2.94783	2.32308	2.07506	1.73414			272.628	321.735	247.228	428.416			54.654	58.5578	49.4488	72.872			7.54772	5.63865	3.40725	2.05263			0.864296	0.831585	0.799914	0.498552			0.002579	0.000519	0.000352	0.002234										10
32.0006	3.00435	2.36923	2.13559	1.76133			340.362	1359.76	248.922	335.282			65.0643	136.635	49.4488	57.2565			9.68044	9.13896	3.80544	3.62589			0.834781	0.750237	0.843467	0.770411			0.001952	0.002912	0.003485	0.001148										8
33.0006	3.06522	2.37692	2.15981	1.83384			311.575	694.271	704.431	450.429			67.6668	85.8848	101.5	75.4745			9.51851	8.17331	2.52013	3.87306			0.878865	0.922071	0.45167	0.697796			0.000519	0.003582	0.001603	0.000587										7
34.0006	3.26304	2.40385	2.18644	1.81571			499.536	262.468	316.655	443.656			72.872	55.9553	57.2565	74.1732			5.13104	6.1763	4.19704	4.43366			0.73078	0.829671	0.819835	0.720955			0.00185		0.00077	0.001346										8.5
35.0006	3.34783	2.49615	2.24697	1.85498			264.162	335.282	242.148	187.961			52.0514	58.5578	49.4488	46.8463			4.74722	4.5105	3.04957	3.26945			0.785068	0.837143	0.758906	0.708296			0.001582	0.000685	0.001031	0.001154										9.5
36.0006	3.36522	2.56154	2.29298	1.82779			228.601	546.95	289.562	362.375			50.7501	84.5835	54.654	68.9681			5.4525	7.25706	3.46713	3.34826			0.841249	0.68621	0.769131	0.674561			0.003975	0.002903	0.001004	0.001053										8.5
37.0006	3.4587	2.65769	2.3632	1.93656			318.349	450.429	209.975	191.348			59.8591	68.9681	45.545	48.1476			6.45012	6.66388	4.13235	3.39733			0.799109	0.869344	0.836277	0.744148			0.002971		0.001958	0.00015										5
38.0006	3.57826	2.67308	2.34867	1.96677			418.256	276.015	320.042	226.908			81.981	53.3527	59.8591	53.3527			5.30235	1.38864	3.87294	3.64438			0.72095	0.446955	0.734977	0.778846			0.002019		0.001963	0.00043										7.5
39.0006	3.63696	2.73462	2.39952	2.02719			269.242	360.682	392.856	311.575			55.9553	74.1732	91.09	57.2565			5.24564	1.16341	5.26446	3.75776			0.819452	0.361882	0.64241	0.76416			0.002866	0.00164	0.002036	0.000371										10
40.0006	3.74783	2.81154	2.51816	2.0423			567.27	536.79	294.642	452.123			85.8848	80.6797	54.654	72.872			3.47055	4.72501	3.69744	4.73143			0.582345	0.700249	0.787801	0.779531			0.002115	0.000981	0.002433	0.000424										9.5
41.0006	3.87609	2.86154	2.58111	2.04532			555.417	318.349	206.588	633.311			83.2822	55.9553	45.545	94.9938			3.41301	3.93764	3.77578	4.69962			0.59888	0.750325	0.830196	0.683159			0.002055	0.003637	0.001215	0.001061										11.5
42.0006	3.88696	2.93462	2.60533	2.11782			323.429	504.616	404.709	220.135			58.5578	83.2822	75.4745	48.1476			4.73123	3.48384	3.17876	3.48194			0.806012	0.623478	0.621788	0.774751			0.003184		0.000874	0.001161										7
43.0006	3.98043	3	2.70944	2.10574			248.922	254.002	196.428	320.042			53.3527	53.3527	44.2437	65.0643			4.05565	3.30361	3.66219	3.15059			0.774671	0.713905	0.819025	0.653315			0.004924	0.004564	0.002035	0.001305										9.5
44.0006	4.06304	3.03077	2.70944	2.13595			262.468	653.631	254.002	282.788			52.0514	94.9938	49.4488	53.3527			4.22251	3.83405	4.76121	4.52965			0.84538	0.602566	0.834154	0.805586			0.000889		0.001915	0.000712										8.5
45.0011	4.21087	3.11923	2.80872	2.19033			518.163	531.71	574.043	223.521			88.4874	84.5835	91.09	46.8463			3.81367	2.86202	4.60023	2.89143			0.649097	0.550583	0.612052	0.747275			0.001225	0.000684	0.000793	0.001122										10.5
46.0011	4.32609	3.25769	2.88136	2.25076			513.083	597.75	282.788	269.242			80.6797	85.8848	61.1604	52.0514			5.97096	1.94006		3.38115			0.831008	0.414617	0.814857	0.79023			0.001229	0.002459	0.001915	0.000499										10.5
47.0011	4.51087	3.25385	3.03874	2.2568				611.297	640.084	245.535			132.731	92.3912	93.6925	52.0514			3.90877	2.90295	4.20202	2.91546			0.495738	0.534632	0.667052	0.721156			0.00273		0.001135	0.002024										10
48.0011	4.54565	3.26154	3.06538	2.28097			621.457	794.178	431.803	220.135			87.1861	109.308	72.872	45.545			5.37554	4.77875	1.96628	2.72854			0.715118	0.624064	0.461258	0.703588			0.001763		0.000611	0.000585										9
49.0011	4.74565	3.24231	3.1138	2.30816			255.695		436.883	643.471			52.0514		70.2694	81.981			4.71821	6.26571	3.84381	2.86183			0.837152	0.393853	0.698357	0.546369			0.001649	0.001597	0.000346	0.000423										7
50.0011	4.79783	3.29231	3.23002	2.41692			352.216	1192.11	292.949	342.055			58.5578	152.25	54.654	59.8591			4.71533	3.90574	3.11027	3.05272			0.849889	0.467677	0.705458	0.694608			0.002144	0.000905	0.000639	0.000104										6.5
51.0011	4.7587	3.37692	3.33172	2.44713				1344.52	237.068	382.696			145.744	137.936	48.1476	63.763			6.29501	6.08964	3.44678	3.4396			0.652948	0.620936	0.801046	0.677502			0.002354	0.003047	0.000542	0.000309										6.5
52.0011	5.02826	3.41538	3.34383	2.48943			276.015	306.495	475.83				55.9553	58.5578	78.0771	117.116			6.09771	4.67063	3.80884				0.862628	0.814429	0.669736	0.843945			0.003769	0.001579	0.001593	0.000623										10.5
							375.922	374.229	548.643	462.283			63.763	72.872	84.5835	70.2694			4.86597	6.06176	4.66832	3.3095			0.785385	0.802879	0.705627	0.639816			0.002834	0.001609	0.001867	0.000213										6.5
							272.628		193.041	447.043			52.0514	158.757	44.2437	68.9681			3.96958	6.37404	4.35608	5.08952			0.782659	0.604707	0.841902	0.801337			0.003192	0.00196	0.00191	0.000622										10
							301.415	318.349	311.575	739.991			57.2565	70.2694	57.2565	119.718			4.52077	1.46174	4.87845	2.28903			0.769616	0.432399	0.79757	0.429801			0.00175	0.004607	0.001053	0.000727										7.5
							265.855	423.336	240.455	563.883			52.0514	76.7758	53.3527	83.2822			4.01112	4.79746	2.52582	3.39237			0.770098	0.711616	0.668403	0.617382			0.001905		0.00113	0.000601										8.5
							313.269	782.325	203.201	360.682			55.9553	102.802	45.545	68.9681			5.83816	5.75157	4.18017	2.83522			0.849304	0.680746	0.832439	0.608665			0.001195	0.001391	0.001749	0.002261										9.5
							287.868	1214.13	492.763	584.204			53.3527	170.468	76.7758	108.007			5.63353	6.97966	5.11638	2.20477			0.892885	0.573367	0.766449	0.442961			0.000941	0.001243	0.001083	0.001383										11
							248.922	570.657	230.295	325.122			46.8463	75.4745	50.7501	54.654			4.68406	4.28612	2.85622	4.12356			0.899479	0.726766	0.708291	0.819671			0.002811	0.000615	0.001364	0.001433										6.5
							301.415	286.175	282.788	272.628			55.9553	63.763	53.3527	53.3527			6.03744	8.78954	4.03817	3.07613			0.889995	0.780335	0.83314	0.714425			0.002839	0.002668	0.001093	0.000998										9.5
							301.415	435.189	299.722	487.683			55.9553	67.6668	53.3527	78.0771			6.57652	7.69191	3.86926	3.83772			0.901593	0.832974	0.818533	0.692118			0.001283	0.000693	0.002723	0.000472										7.5
							374.229	304.802	447.043	560.497			63.763	63.763	70.2694	76.7758			1.65324	12.0068	4.56745	5.94673			0.454849	0.87919	0.746682	0.816608			0.001089	0.00213	0.000984	0.000669
							255.695	638.391	223.521	289.562			62.4617	101.5	46.8463	52.0514			5.11561	8.48865	3.20993	4.01828			0.727433	0.771421	0.772796	0.825719			0.002759	0.000383	0.000926	0.000792
							470.75	370.842	221.828	528.323			79.3784	65.0643	48.1476	79.3784			7.04552	4.04317	3.96237	2.68579			0.76181	0.77253	0.832185	0.553261			0.001897	0.004809	0.00113	0.000611
							248.922	667.177	636.697	401.322			55.9553	97.5964	88.4874	66.3655			5.10112	6.90541	6.11682	3.14716			0.732667	0.655742	0.784108	0.655528			0.00054	0.003774	0.003206	0.001031
							213.361	540.177	291.255	648.551			48.1476	81.981	59.8591	97.5964			5.2506	3.14836	2.67519	2.69275			0.897824	0.565268	0.643371	0.488654			0.001014	0.001199	0.000551	0.002718
							338.669	260.775	215.055	425.029			59.8591	52.0514	48.1476	67.6668			5.14436	5.10199	4.30978	5.53936			0.848025	0.795415	0.879664	0.837547			0.00447	0.001009	0.001074	0.001468
							272.628		242.148	535.097			62.4617		49.4488	80.6797			4.44761	3.88424	3.09755	3.35764			0.763357	0.409767	0.758508	0.626724			0.002279	0.002047	0.003313	0.000834
							552.03	516.47	248.922	265.855			101.5	97.5964	49.4488	50.7501			5.75464	3.18877	3.93416	4.27535			0.578012	0.551736	0.862905	0.885908			0.00129		0.002329	0.000548
							331.895	1246.3	313.269	440.269			57.2565	119.718	57.2565	70.2694			6.17105	7.70195	4.53698	2.54683			0.895519	0.75275	0.801903	0.561956			0.000397	0.00265	0.001073	0.000626
							949.966	479.216	231.988	374.229			113.212	68.9681	46.8463	63.763			7.12731	5.04448	3.36506	3.82716			0.701748	0.818853	0.80224	0.744886			0.000981	0.001417	0.000468	0.000456
							650.244	641.777	326.815	469.056			91.09	92.3912	59.8591	76.7758			3.65466	8.21562	4.39072	2.64378			0.604637	0.734807	0.776831	0.558411			0.001606	0.001357	0.001884	0.00156
							235.375	524.937	259.082	184.574			46.8463	89.7887	52.0514	42.9424			4.15682	6.31717	3.69487	3.18726			0.856497	0.746468	0.81661	0.748054			0.000439	0.003614	0.001048	0.00284
							612.99	260.775	328.509	221.828			94.9938	59.8591	58.5578	46.8463			5.77565		4.64925	3.47051			0.698338	0.781371	0.840704	0.786374			0.00049	0.003819	0.005566	0.001185
							755.231	184.574	379.309	208.281			126.225	42.9424	63.763	48.1476			6.08435	11.6269	4.83491	3.27301			0.607957	0.901421	0.792799	0.782811			0.001853	0.001506	0.0044	0.000959
							230.295	736.605	299.722	265.855			48.1476	108.007	54.654	50.7501			1.30121	8.92628	4.69248	3.21382			0.458865	0.734367	0.887307	0.743729			0.001366	0.000737	0.001437	0.001126
							450.429	467.363	414.869	753.538			75.4745	80.6797	81.981	94.9938			4.59741	4.14879	3.60335	3.82445			0.761285	0.705346	0.664815	0.588709			0.001337	0.00232	0.001023	0.002416
							555.417	301.415	413.176	218.441			83.2822	58.5578	71.5707	45.545			6.14732	1.13731	5.06398	2.8735			0.75011	0.389032	0.779495	0.74001			0.00439	0.00435	0.003479	0.000862
							274.322	499.536	237.068	572.35			53.3527	70.2694	52.0514	81.981			3.84014	4.75326	4.84793	1.32947			0.769937	0.750194	0.832845	0.339615			0.002378	0.004923	0.002471	0.00066
							497.843	419.949	265.855	382.696			71.5707	62.4617	49.4488	63.763			5.17863	4.4089	3.74993	5.92106			0.741583	0.772255	0.807991	0.86952			0.00012	0.003805	0.000833	0.001275
							254.002	719.671	413.176	345.442			55.9553	85.8848	65.0643	57.2565			5.34946	1.89143	4.14283	1.45421			0.774607	0.404766	0.765094	0.427506			0.00135	0.001225	0.001921	0.001276
							303.108	379.309	616.377	352.216			61.1604	65.0643	83.2822	59.8591			4.33511	6.91518	3.92193	4.75066			0.762414	0.810265	0.636316	0.806439			0.002275	0.00493	0.002487	0.000919
							318.349		282.788	304.802			54.654	156.154	55.9553	57.2565			4.14723	5.20338	3.36855	3.55124			0.799168	0.547447	0.74908	0.757699			0.000425	0.001533	0.000829	0.000866
							501.23	543.563	325.122	328.509			81.981	72.872	58.5578	61.1604			7.63812	7.07842	3.20391	4.69996			0.84334	0.903249	0.715982	0.819476			0.00242	0.000869	0.000837	0.000899
								1078.66	238.762	252.308				132.731	49.4488	52.0514			6.82974	5.98991	3.4382	2.814			0.587857	0.639158	0.800689	0.659899			0.000324	0.000235	0.0028	0.002053
							538.483	225.215	328.509				87.1861	61.1604	61.1604				4.84538	7.30158	2.90924	2.25079			0.698017	0.811421	0.660594	0.352915			0.00065	0.000605	0.000568	0.000824
							254.002	321.735	247.228	298.029			54.654	54.654	50.7501	62.4617			5.25166	5.1195	2.8006	2.34174			0.823059	0.862364	0.708625	0.539873			0.002092	0.000644	0.002314	0.000947
							254.002		545.257	191.348			52.0514		84.5835	42.9424			4.65911	1.36209	4.80501	3.5729			0.845935	0.205315	0.702024	0.844439			0.002207	0.001006	0.004935	0.000509
							850.058	328.509	247.228	267.548			104.103	61.1604	52.0514	52.0514			6.26702	5.49845	3.51902	3.53394			0.736366	0.820723	0.743969	0.779562			0.002973	0.000424	0.002977	0.000413
							850.058	381.002		474.136			111.91	59.8591		78.0771			5.88555	5.335	1.27912	3.90087			0.658155	0.797731		0.681864			0.001197	0.001485	0.000131	0.001126
							238.762	137.161	294.642	409.789			48.1476	36.436	52.0514	62.4617			5.99842	1.29405	3.66306	2.45688			0.882055	0.536382	0.727849	0.566906			0.002078	0.001405	0.003408	0.001371
							254.002	558.803	235.375	176.108			61.1604	80.6797	48.1476	41.6411			5.66027	3.18434	3.95432	3.19772			0.817712	0.615933	0.823613	0.819661			0.001064	0.000629	0.00122	0.001418
							326.815	294.642	191.348	237.068			61.1604	52.0514	41.6411	50.7501			4.94751	4.11619	4.52122	2.4539			0.826077	0.835456	0.835897	0.657393			0.000253	0.002986	0.000771	0.000649
							345.442	590.977	355.602	287.868			67.6668	98.8977	62.4617	57.2565			4.10479	5.06229	3.60263	3.25816			0.732348	0.678141	0.723514	0.75075			0.001165	0.002392	0.001508	0.000835
							353.909	1100.67	204.895	269.242			68.9681	122.321	42.9424	50.7501			7.41103	8.24699	3.73113	3.46236			0.767049	0.724182	0.820254	0.788786			0.002064	0.001422	0.001843	0.001222
							665.484	567.27	320.042	240.455			100.199	93.6925	55.9553	48.1476			6.18086	8.51281	2.98129	3.35772			0.687261	0.711843	0.688819	0.800925			0.003913	0.000319	0.000695	0.000838
							574.043	382.696	254.002	282.788			85.8848	66.3655	49.4488	66.3655			5.19599	5.82078	3.01764	2.76974			0.730527	0.797034	0.750769	0.67331			0.000582	0.003555	0.001261	0.002211
							284.482	333.589	496.15	343.749			52.0514	59.8591	80.6797	58.5578			4.86324	5.68993	4.72904	5.87329			0.821261	0.911846	0.732238	0.874972			0.002009		0.002063	0.000261
							254.002	384.389	391.162	328.509			52.0514	63.763	67.6668	61.1604			4.22501	4.5322	3.77923	2.33385			0.844959	0.818263	0.71999	0.595776			0.002353		0.000514	0.000528
							679.031	1024.47	272.628	619.764			94.9938	149.648	50.7501	84.5835			7.63434	5.38784	4.59669	4.53949			0.768066	0.567876	0.850669	0.692518			0.001268	0.001041	0.001115	0.000937
							684.111	387.776	265.855	379.309			96.2951	66.3655	50.7501	67.6668			7.90963	7.56585	4.24487	5.18791			0.805179	0.849136	0.880115	0.802181			0.003441	0.00209	0.00066	0.000754
							597.75	391.162	404.709	421.642			91.09	62.4617	66.3655	74.1732			5.77147	5.39255	4.89226	2.00535			0.780187	0.885742	0.827307	0.495361			0.000898	0.001553	0.002049	0.002663
							731.524	342.055	287.868	336.975			93.6925	62.4617	53.3527	57.2565			7.23325	7.66727	3.79204	3.79455			0.786774	0.833556	0.805808	0.775073					0.000924	0.001771
							291.255	209.975	484.296	314.962			58.5578	53.3527	72.872	55.9553			4.37154	6.23123	3.60419	3.5218			0.736741	0.831106	0.663503	0.746608			0.002841		0.003011	0.000486
							243.841	309.882	152.401	394.549			50.7501	59.8591	37.7373	65.0643			4.97105	5.91908	2.42286	3.67026			0.853934	0.822696	0.750757	0.711487			0.002426	0.002386	0.003057	0.001053
							719.671	469.056	277.708	353.909			94.9938	79.3784	53.3527	59.8591			3.84553	4.90699	3.33432	4.33754			0.616568	0.723821	0.742673	0.814189			0.000935	0.000445	0.00245	0.00113
							369.149	684.111	276.015	326.815			74.1732	115.814	54.654	58.5578			4.27631	2.96104	3.22466	3.12034			0.713199	0.482555	0.737933	0.691943			0.002706	0.003301	0.001919	0.000671
							281.095	292.949	320.042	274.322			57.2565	53.3527	58.5578	53.3527			4.39953	1.50978	3.92573	3.41182			0.805323	0.462026	0.777408	0.779352			0.001821	0.002535	0.00181	0.000722
							311.575	342.055	265.855	306.495			61.1604	58.5578	52.0514	55.9553			4.25393	5.12513	3.62734	3.62547			0.728083	0.878146	0.789527	0.760276			0.002857	0.000389	0.00084	0.00058
							326.815	640.084	499.536	284.482			57.2565	88.4874	71.5707	50.7501			3.8438	6.93524	4.74961	3.33441			0.777122	0.761162	0.767545	0.751979			0.001928	0.002156	0.001262	0.001753
							221.828	252.308	391.162	243.841			48.1476	55.9553	67.6668	52.0514			5.62968	5.7897	3.6673	3.80163			0.915798	0.832532	0.704061	0.764991			0.002731	0.001539	0.001638	0.000849
							582.51	343.749	191.348	186.268			100.199	58.5578	46.8463	44.2437			5.35065	4.83923	3.63455	4.19635			0.655595	0.847287	0.765127	0.88072			0.002225	0.00314	0.005027
							885.619		257.388	641.777			122.321	174.372	49.4488	96.2951			4.38274	8.42275	3.9334	4.08547			0.547844	0.636977	0.849652	0.646645			0.004949	0.000662	0.000904	0.00225
							657.017	1022.78	169.334	255.695			85.8848	109.308	44.2437	50.7501			6.20786	8.99142	3.84078	3.97091			0.769607	0.729211	0.838916	0.798522			0.001123	0.00227	0.000458	0.000872
							885.619	1339.43	201.508	282.788			127.526	166.565	44.2437	53.3527			10.5734	9.24975	3.85477	3.74079			0.669012	0.518757	0.832609	0.798694			0.000685	0.002184	0.003683	0.00092
							565.577	829.738	267.548	206.588			85.8848	105.404	53.3527	48.1476			8.95009	6.3408	4.16767	3.59932			0.826686	0.723128	0.813838	0.827585			0.002956	0.000481	0.00106	0.00071
							208.281	914.406	223.521	255.695			46.8463	161.359	45.545	50.7501			5.06554	8.23026	2.86557	4.54569			0.785726	0.583762	0.750401	0.889758			0.002031	0.000616	0.00236	0.000614
							623.15	272.628	274.322	216.748			122.321	61.1604	50.7501	44.2437			8.26965	8.59735	4.28144	3.88425			0.597539	0.848479	0.857766	0.791301			0.002753	0.001588	0.0016	0.000558
							230.295	514.777	267.548	655.324			49.4488	87.1861	52.0514	79.3784			1.33824	11.1281	3.89922	5.70068			0.463836	0.785708	0.799956	0.822515			0.003328	0.00248	0.001379	0.001172
							225.215	624.844	220.135	284.482			52.0514	85.8848	49.4488	57.2565			4.03661	11.8888	3.83753	2.83553			0.846846	0.859133	0.834412	0.694722			0.001223	0.000776	0.003636	0.000984
							577.43	255.695	252.308	325.122			84.5835	50.7501	52.0514	61.1604			5.57894	5.6871	3.79919	1.97092			0.724371	0.891519	0.801413	0.536239			0.000425	0.002591	0.00112	0.001179
							426.723	425.029	533.403	301.415			70.2694	68.9681	75.4745	55.9553			5.46034	5.16543	4.68064	3.47178			0.820718	0.78566	0.757425	0.766851			0.001022	0.000791	0.001096	0.000453
							287.868	343.749	167.641	321.735			59.8591	59.8591	41.6411	58.5578			3.98829	5.23934	3.01238	2.86058			0.726224	0.858461	0.776676	0.673857			0.001317		0.00309	0.002639
							333.589	372.536	294.642	230.295			61.1604	61.1604	52.0514	46.8463			3.87047	5.78755	3.74485	3.3546			0.779697	0.876365	0.799365	0.808444			0.001209	0.000728	0.000295	0.00333
							206.588		276.015	281.095			50.7501	148.346	50.7501	52.0514			4.38024	5.89489	4.05135	3.63852			0.778922	0.62802	0.854004	0.792713			0.001818	0.000927	0.001187	0.000584
							353.909	330.202	651.937	289.562			58.5578	55.9553	96.2951	54.654			5.57629	4.3894	3.6635	3.21376			0.877367	0.849758	0.601224	0.714842			0.001314	0.000374	0.005907	0.000365
							314.962	370.842	262.468	270.935			63.763	68.9681	50.7501	53.3527			3.8779	6.83142	3.28731	3.09602			0.718432	0.886729	0.776127	0.740263			0.000367	0.001667	0.001194	0.003289
							445.349	267.548	259.082	303.108			66.3655	50.7501	49.4488	54.654			5.62765	1.50934	3.627	2.79641			0.865264	0.486853	0.812622	0.695001			0.00276	0.002471	0.00118	0.000356
							328.509	292.949	499.536	646.857			63.763	52.0514	80.6797	87.1861			5.3582	6.16563	3.76496	4.38921			0.764486	0.887792	0.660956	0.667826			0.003851	0.001911	0.004642	0.001099
							291.255	289.562	394.549	413.176			50.7501	54.654	68.9681	67.6668			4.39191	4.67732	5.52471	4.18694			0.800556	0.900054	0.833465	0.770466			0.001361	0.000826	0.002981	0.001175
							311.575	428.416	375.922	435.189			59.8591	66.3655	63.763	70.2694			5.24774	7.48638	2.94971	4.38815			0.805967	0.918359	0.613027	0.743448			0.000788	0.000604	0.002126	0.00202
							304.802	425.029		543.563			54.654	67.6668		78.0771			4.04231	2.41653	2.90743	2.47292			0.801049	0.530731	0.474655	0.504204			0.00556	0.000909	0.000788	0.000904
							477.523	1192.11	259.082	311.575			76.7758	132.731	54.654	61.1604			5.5564	7.96132	4.91913	3.07083			0.758681	0.700423	0.861787	0.68959			0.003987	0.000977	0.002457
							726.444	460.589	218.441	372.536			98.8977	78.0771	49.4488	65.0643			6.0735	6.09447	4.29347	1.04177			0.760431	0.787876	0.837162	0.338098			0.001498	0.000481	0.000903	0.000523
							548.643		211.668	540.177			78.0771		45.545	76.7758			5.55199	3.01292	3.07929	4.20035			0.776559	0.362008	0.7924	0.703482			0.003148	0.000787	0.002238	0.001947
							643.471	269.242	404.709	138.854			85.8848	61.1604	68.9681	37.7373			5.34697	1.33929	5.16882	1.75987			0.735502	0.412522	0.770367	0.681672			0.003753	0.00126	0.002073	0.001384
							257.388	426.723	206.588				50.7501	75.4745	52.0514	119.718			4.05354	1.79044	3.92552	2.0723			0.80479	0.452519	0.757439	0.364689			0.002771	0.004749	0.001371	0.003385
							401.322	414.869	165.948	235.375			72.872	67.6668	41.6411	48.1476			3.91877	4.94696	3.64447	3.70968			0.655128	0.806009	0.840547	0.843734			0.001142	0.001493	0.001722	0.000882
							314.962	401.322	265.855	382.696			53.3527	65.0643	55.9553	59.8591			6.41566	3.94413	4.6278	3.31195			0.853613	0.743653	0.794139	0.690464			0.002327	0.001881	0.002294	0.001108
							257.388	330.202	235.375	423.336			53.3527	61.1604	50.7501	66.3655			4.75951	4.56452	3.75759	4.26177			0.769462	0.740382	0.841797	0.78441			0.001486	0.000852	0.000247	0.000608
							797.565	457.203	309.882	231.988			101.5	78.0771	57.2565	48.1476			7.54256	5.13034	3.25718	3.4528			0.74842	0.747852	0.736892	0.798811			0.001438	8.16e-05	0.001018	0.000805
							477.523	325.122	187.961	206.588			76.7758	58.5578	44.2437	48.1476			5.07017	6.05001	2.73787	3.44577			0.755189	0.902589	0.732741	0.763629			0.000888	0.000845	0.001342	0.000449
							221.828	853.445	240.455	497.843			50.7501	113.212	48.1476	75.4745			5.09989	6.37326	3.44886	4.23405			0.844898	0.718102	0.817244	0.732523			0.001743	0.001168	0.001701	0.000882
							833.125	328.509	250.615	612.99			124.923	55.9553	53.3527	93.6925			6.39595	1.74	4.18745	3.16007			0.572332	0.50239	0.83118	0.578455			0.00141	0.002064	0.001311	0.000704
								706.124	362.375	198.121			153.552	104.103	61.1604	44.2437			10.7309	3.39951	3.8367	5.00787			0.719823	0.557035	0.750517	0.883109			0.002138	0.00373	0.00254	0.001636
							357.296	1131.15	225.215	213.361			59.8591	127.526	48.1476	46.8463			4.48952	8.0629	3.69132	3.84985			0.822039	0.678589	0.775365	0.773686			0.000831	0.003297	0.000955	0.001139
							563.883		254.002	272.628			78.0771	167.866	52.0514	52.0514			3.76363	3.9188	3.47158	2.85754			0.658667	0.431408	0.75523	0.701343				0.000718	0.002348	0.002773
							291.255	350.522	218.441	198.121			52.0514	59.8591	46.8463	46.8463			4.53343	5.24624	4.17936	4.51843			0.82665	0.896229	0.864663	0.778316			0.000546	0.000391	0.000935	0.005125
							313.269		448.736	438.576			55.9553		76.7758	66.3655			5.87594	4.75292	3.1699	5.09321			0.819312	0.415072	0.645015	0.798961			0.00179	0.000292	0.000841	0.000718
							533.403	960.126	323.429				87.1861	110.609	65.0643				3.35208	6.72555	4.48148	3.25493			0.610393	0.657513	0.766654	0.411774			0.001612		0.002051	0.004509
							255.695	541.87	350.522	306.495			50.7501	78.0771	65.0643	62.4617			4.89212	6.73431	4.1921	2.82991			0.831525	0.865784	0.732364	0.620957			0.00142	0.003773	0.001417	0.000814
								304.802	414.869	330.202				54.654	72.872	58.5578			5.65886	5.72939	4.06509	3.82234			0.560124	0.862712	0.716982	0.778682				0.001256	0.001442	0.003333
							316.655	949.966	248.922	375.922			55.9553	109.308	48.1476	61.1604			4.34708	6.32466	3.44693	1.25722			0.850806	0.717435	0.805194	0.387695			0.001486	0.003131	0.00122	0.000886
							506.31	580.817	230.295	157.481			79.3784	108.007	49.4488	37.7373			6.25206	7.90165	1.2929	2.93865			0.753345	0.76237	0.457856	0.79265			0.00355	0.002529	0.001995	0.000858
							350.522	496.15	336.975	303.108			62.4617	80.6797	58.5578	54.654			5.63783	6.19501	4.59419	3.56457			0.80168	0.739999	0.832344	0.781507			0.000803	0.002703	0.001913	0.002266
							345.442	491.07	323.429	213.361			65.0643	68.9681	67.6668	48.1476			4.96304	5.24627	1.37101	3.35512			0.765444	0.833877	0.407892	0.763632			0.00167	0.002224	0.002204	0.00321
							792.485	817.885	218.441	396.242			122.321	102.802	48.1476	61.1604			6.70374	4.58528	3.58765	4.9894			0.653583	0.629647	0.804229	0.852592			0.001844	0.000403	0.002091	0.002931
							553.723	484.296	585.897	137.161			92.3912	74.1732	93.6925	35.1347			6.97338	3.99598	2.94582	4.90013			0.710656	0.706529	0.555411	0.891579			0.003964	0.001883	0.003171	0.001545
							298.029	548.643	228.601	247.228			66.3655	74.1732	49.4488	49.4488			6.24547	1.92219	3.02429	3.05825			0.809864	0.443292	0.776657	0.74805			0.001381	0.002451	0.001851	0.001362
							436.883	259.082	225.215	235.375			68.9681	48.1476	49.4488	50.7501			7.12202	1.55619	3.98252	4.43187			0.82726	0.500986	0.824638	0.826106			0.001783	0.000712	0.000232	0.001449
							298.029	631.617	171.028	672.257			62.4617	101.5	42.9424	89.7887			6.09826	3.11306	3.26006	5.94398			0.756229	0.534829	0.810724	0.769419			0.003107	0.000586	0.000853	0.000628
							289.562	477.523		267.548			59.8591	72.872		52.0514			5.30886	5.8139	3.24574	4.78839			0.777357	0.877056	0.516259	0.864357			0.000974	0.000743	0.001667	0.001282
							1090.51		189.655	276.015			135.334		45.545	52.0514			6.35909	1.96867	3.41948	3.73381			0.602927	0.279521	0.796405	0.794619			0.002458	0.000918	0.001548	0.001225
							379.309	365.762	665.484	328.509			63.763	61.1604	93.6925	58.5578			4.88832	1.86131	3.80451	3.59569			0.78903	0.512349	0.608908	0.758151			0.004596	0.000951	0.002062	0.000819
							565.577	308.188	289.562	245.535			102.802	54.654	52.0514	48.1476			8.51202	4.52388	3.6912	3.57884			0.746066	0.85516	0.799759	0.81914			0.001595		0.001551	0.001211
							240.455	375.922	596.057				55.9553	63.763	83.2822	111.91			3.76328	4.86634	2.95203	3.38364			0.741051	0.796797	0.531163	0.507907			0.003119	0.003658	0.00179	0.005817
							535.097	348.829		313.269			88.4874	71.5707		57.2565			8.73016	6.76973	1.63024	4.35585			0.754159	0.798427		0.80928			0.001193	0.001458	0.003065	0.000846
							289.562	360.682	301.415	331.895			52.0514	66.3655	53.3527	58.5578			4.51562	3.91337	4.17346	5.28437			0.842044	0.705834	0.842813	0.886942			0.001111	0.000632	0.001255	0.001801
								640.084	375.922	521.55			140.539	84.5835	62.4617	81.981			9.33595	6.19606	3.85567	2.95785			0.736853	0.765329	0.752161	0.566019			0.004946		0.002482	0.001101
							492.763	237.068	287.868	355.602			81.981	48.1476	54.654	62.4617			4.96623	5.42684	4.52806	3.54801			0.70284	0.903093	0.784136	0.716657			0.001174	0.003142	0.001523	0.000943
							419.949	308.188	325.122	228.601			72.872	53.3527	68.9681	50.7501			5.1959	4.5291	3.84048	4.62467			0.761754	0.844304	0.704165	0.831757			0.000469	0.001149	0.001301	0.001214
							795.871	856.832	377.616	262.468			104.103	109.308	61.1604	53.3527			8.6147	4.20707	4.63382	4.91471			0.808154	0.579962	0.828854	0.869524			0.000639	0.002858	0.000658	0.000848
							330.202	413.176	216.748	568.963			55.9553	67.6668	45.545	91.09			4.78646	3.83539	2.82495	4.39884			0.859511	0.717855	0.758163	0.669371			0.002073	0.000791	0.001519	0.00105
							443.656	1209.05	336.975	225.215			66.3655	123.622	58.5578	46.8463			4.59255	5.99365	3.99459	3.52592			0.794483	0.625826	0.792042	0.830623			0.001405	0.001446	0.00078	0.000696
							421.642	186.268	506.31	535.097			67.6668	48.1476	75.4745	79.3784			3.65705	1.05615	5.92455	5.19498			0.682298	0.421655	0.820363	0.727249			0.00207	0.001347	0.00357	0.001093
							362.375	314.962	242.148	252.308			61.1604	54.654	48.1476	58.5578			5.15423	5.24399	4.37171	3.48404			0.87192	0.868605	0.848754	0.706099			0.002594	0.002358	0.001928	0.001954
							362.375	797.565	165.948	216.748			58.5578	105.404	39.0386	46.8463			5.04307	6.65853	3.21948	3.2199			0.738569	0.718607	0.83243	0.792661			0.005978	0.000556	0.000754	0.001648
							418.256	370.842	336.975	193.041			70.2694	62.4617	61.1604	46.8463			5.03339	4.68894	4.40914	3.23078			0.801752	0.771964	0.79496	0.788045			0.000999	0.002941	0.001245	0.001993
							565.577	335.282	272.628	211.668			87.1861	59.8591	53.3527	49.4488			5.71278	3.83154	3.69326	4.91158			0.685382	0.695572	0.797061	0.829421			0.002151	0.000342	0.001835	0.002693
							343.749	347.135	335.282	237.068			62.4617	78.0771	55.9553	49.4488			4.49154	4.30037	4.19596	3.45527			0.766841	0.709178	0.819969	0.805623			0.003294	0.002162	0.001227	0.000909
							301.415	712.898	607.91	286.175			52.0514	85.8848	88.4874	59.8591			4.67144	7.22367	6.25698	4.39472			0.79906	0.888163	0.809321	0.748342			0.001225	0.000602	0.001897	0.001498
								526.63	252.308	267.548			132.731	78.0771	52.0514	53.3527			6.873	6.69858	4.33517	4.03487			0.64157	0.811307	0.865093	0.773512			0.001373	0.003706	0.000283	0.000796
							399.629	391.162	550.337	186.268			66.3655	62.4617	91.09	44.2437			5.07616	5.72814	4.80967	4.01977			0.80995	0.889721	0.649971	0.827554			0.001321	0.00079	0.00111	0.000557
							296.335	880.539	377.616	530.017			58.5578	109.308	67.6668	87.1861			4.34288	3.06631	4.3451	3.60506			0.768315	0.493686	0.754288	0.61599			0.000704	0.001531	0.003127	0.002877
							509.696	472.443	314.962	353.909			76.7758	70.2694	57.2565	61.1604			4.96429	1.71942	3.8206	3.19034			0.72925	0.436013	0.79853	0.651881			0.001607	0.001734	0.001383	0.001358
							423.336	314.962	265.855	318.349			72.872	54.654	50.7501	55.9553			6.43851	4.52691	3.40561	4.17076			0.818208	0.886675	0.793443	0.843354			0.001776	0.000654	0.000439	0.001087
							435.189	1241.22	248.922	357.296			75.4745	143.141	59.8591	61.1604			6.95561	7.48706	5.50896	3.2761			0.754322	0.66571	0.792005	0.698189			0.000387	0.000804	0.001472	0.001013
							480.91	313.269	679.031	296.335			79.3784	57.2565	96.2951	57.2565			5.14884	9.14575	1.70161	3.46635			0.711601	0.842742		0.739602			0.001171	0.000534	0.001153	0.005457
							369.149		264.162	375.922			70.2694		58.5578	63.763			6.36543	3.67184	5.00304	3.83171			0.824463	0.440413	0.791167	0.739449			0.000686	0.001486	0.002546	0.000878
							482.603	501.23	213.361	284.482			78.0771	67.6668	48.1476	52.0514			7.01115	1.75378	3.96439	4.75061			0.839736	0.42797	0.834953	0.829425			0.000671	0.001055	0.00039	0.003506
							389.469	687.497	174.414	260.775			71.5707	93.6925	41.6411	49.4488			4.76171	4.8713	3.45299	3.37959			0.728305	0.701016	0.806654	0.772595			0.000746	0.000337	0.001346	0.005607
							220.135	1095.59	135.468				48.1476	111.91	35.1347				6.77105	9.9024	4.09428	1.0153			0.889941	0.862005	0.890248	0.172275			0.000838	0.000938	0.000954	0.0012
							350.522	318.349	165.948	209.975			65.0643	57.2565	41.6411	46.8463			4.02761	4.97942	2.6793	3.20868			0.715552	0.869667	0.788143	0.787201			0.002324	0.000572	0.00097	0.003232
							284.482	441.963	270.935	243.841			52.0514	66.3655	53.3527	48.1476			4.94805	6.72287	4.78089	1.10372			0.85349	0.931323	0.858076	0.40663			0.00099	0.001801	0.003989	0.004836
							641.777	602.83	306.495	287.868			84.5835	84.5835	63.763	52.0514			5.74084	3.55572	3.17195	4.12944			0.793702	0.603889	0.653101	0.824793			0.003235	0.004736	0.004361	0.003773
							499.536	914.406	242.148	306.495			79.3784	121.019	49.4488	53.3527			7.87716	6.75071	4.5735	2.70295			0.833948	0.639411	0.897679	0.654048			0.001947	0.001173	0.000101	0.002287
							980.446		181.188	252.308			122.321	173.071	44.2437	50.7501			8.93648	11.0784	3.2568	4.03089			0.721715	0.727174	0.791276	0.793214			0.00142	0.001068	0.003218	0.001497
							230.295	509.696	279.402	604.524			49.4488	87.1861	50.7501	89.7887			6.42661	5.55203	2.76134	2.71113			0.874105	0.665009	0.661268	0.498413			0.000541	0.002014	0.002381	0.003024
								711.204	401.322	357.296			123.622	113.212	66.3655	66.3655			6.58079	8.24326	3.38906	3.86081			0.662693	0.65968	0.673792	0.768656			0.000514	0.002077	0.002534	0.001054
							633.311	651.937	257.388	465.67			111.91	106.705	52.0514	71.5707			2.59442	4.90959	3.16527	3.77705			0.396964	0.631644	0.724926	0.656714			0.002018	0.000447	0.001275	0.001414
							381.002	431.803	221.828	399.629			63.763	76.7758	45.545	66.3655			4.89595	6.40338	3.27567	3.79316			0.739407	0.805236	0.801021	0.699287			0.000862	0.000652	0.000878	6.15e-05
							831.432	485.99	328.509				108.007	83.2822	57.2565				5.6765	6.26465	2.89735	1.36023			0.711685	0.80219	0.673452	0.250335			0.001379	0.001817	0.001174	0.000769
								462.283	216.748	548.643			147.045	75.4745	46.8463	94.9938			10.5259	7.12961	2.75698	1.86595			0.681957	0.831345	0.739866	0.431612			0.001791	0.001695	0.001909	0.001017
							828.045	382.696	562.19	282.788			102.802	67.6668	92.3912	53.3527			5.70338	5.01641	6.50747	3.35357			0.709089	0.775803	0.717568	0.755136			0.001114	0.001358	0.002709	0.002516
							208.281	868.685	321.735	204.895			45.545	113.212	68.9681	44.2437			4.37618	5.38497	6.492	4.11346			0.871411	0.662672	0.739178	0.825221			0.002505	0.000536	0.000663	0.000833
							257.388	848.365	255.695	220.135			53.3527	104.103	50.7501	48.1476			5.83802	3.39408	5.54888	3.08923			0.831648	0.498937	0.881124	0.761732			0.001056	0.001985	0.00115	0.000893
							695.964	1053.26	181.188	660.404			97.5964	124.923	41.6411	91.09			4.82165	5.22332	4.14244	2.34585			0.630363	0.604644	0.843716	0.449571			0.002693	0.001214	0.003442	0.000966
							245.535	789.098	436.883	325.122			71.5707	113.212	76.7758	67.6668			9.23425	4.648	4.60189	4.28906			0.797953	0.616549	0.741851	0.778287			0.001026	0.001623	0.001396	0.001284
							320.042	579.124	233.681	335.282			58.5578	79.3784	50.7501	61.1604			4.80176	5.38055	3.60343	3.4078			0.819288	0.766788	0.826749	0.711784			0.000439	0.002022	0.002773	0.001794
								262.468	208.281	287.868			141.84	49.4488	46.8463	53.3527			9.22425	6.36493	3.78724	3.6308			0.74364	0.924053	0.84546	0.787629			0.000547	0.000424	0.004187	0.001083
							1022.78	695.964	358.989	452.123			136.635	93.6925	61.1604	68.9681			1.76536	4.95237	4.50053	5.50713			0.329477	0.691113	0.809468	0.874459			0.000341	0.002014	0.001327	0.000177
							274.322	1036.33	421.642	362.375			52.0514	119.718	68.9681	63.763			4.82796	5.80856	3.39707	2.93899			0.804227	0.657377	0.641777	0.639411			0.000528	0.00115	0.003969	0.00124
							535.097	414.869	313.269	277.708			92.3912	63.763	68.9681	53.3527			8.16442	1.89682	1.10569	3.29916			0.705214	0.490523	0.370334	0.745108			0.001748	0.00435	0.001517	0.00193
							1044.79	1402.09	213.361	463.976			117.116		48.1476	68.9681			5.34175	1.05328	3.76276	3.34225			0.636558	0.215985	0.788713	0.655426			0.001947	0.001423	0.004659	0.001877
							861.912	526.63	276.015	484.296			148.346	80.6797	58.5578	80.6797			11.9099	5.26396	4.07533	3.20552			0.63877	0.784496	0.759069	0.583231			0.001875		0.004633	0.000291
							330.202	325.122	384.389	333.589			61.1604	57.2565	68.9681	63.763			9.00861	5.70074	3.19788	3.49826			0.828968	0.86325	0.672256	0.701576			0.001205	0.004317	0.002328	0.001507
							485.99	491.07	189.655	562.19			76.7758	127.526	41.6411	106.705			6.61394	1.20665	4.79879	1.23873			0.7943	0.329081	0.805231	0.336031			0.001618	0.002063	0.002024	0.000638
							277.708	921.179	411.483	247.228			50.7501	137.936	62.4617	58.5578			4.31552	2.81056	6.78947	4.27525			0.867721	0.439232	0.932927	0.789826			0.001639	0.001884	0.002161	0.000334
							257.388	430.109	301.415	216.748			48.1476	70.2694	62.4617	46.8463			5.65862	4.79143	4.45296	3.40936			0.852874	0.729867	0.76334	0.780217			0.001357	0.003282	0.001144	0.001146
							279.402	294.642	172.721	299.722			54.654	53.3527	45.545	57.2565			4.0832	1.12339	4.18206	1.1123			0.770005	0.387873	0.827395	0.369629			0.001053	0.004406	0.002992	0.002927
							1019.39	409.789	259.082	345.442			128.827	62.4617	49.4488	66.3655			7.8992	5.19071	3.77349	3.46442			0.727117	0.851053	0.827951	0.704008			0.003917	0.004832	0.00441	0.005505
							304.802	409.789	252.308	189.655			58.5578	72.872	54.654	41.6411			3.18311	1.50639	3.36341	4.05806			0.683059	0.396171	0.742886	0.864513			0.0032	0.003872	0.001031	0.002764
							723.058	1329.28	421.642	309.882			100.199	147.045	67.6668	54.654			7.73672	3.02183	3.70339	4.46845			0.772187	0.431607	0.707789	0.834691			0.000649	0.000851	0.000729	0.003418
							597.75	216.748	497.843	316.655			92.3912	44.2437	75.4745	57.2565			12.7571	2.27278	5.35501	4.88637			0.734588	0.652437	0.768309	0.831314			0.002238	0.000329	0.001622	0.00074
							662.097	338.669	228.601	320.042			105.404	57.2565	49.4488	58.5578			8.84501	2.63239	3.15345	4.28113			0.697642	0.593671	0.744564	0.829446			0.002462	0.003705	0.001135	0.000443
								550.337	235.375	680.724				81.981	50.7501	87.1861			2.42392	5.02217	3.57098	2.93513			0.310386	0.71467	0.772316	0.53909			0.003312	0.000975	0.002192	6.76e-05
							331.895	971.979	259.082	272.628			59.8591	128.827	54.654	53.3527			6.00423	3.19378	3.0072	4.26218			0.871226	0.480543	0.69476	0.828504			0.000508	0.001246	0.000922	0.001182
							472.443	778.938	257.388	250.615			91.09	100.199	50.7501	50.7501			5.32842	3.73495	3.56216	4.7804			0.633228	0.601108	0.807031	0.876946			0.000673	0.002837	0.002079	0.001037
							665.484	508.003	377.616	321.735			87.1861	71.5707	61.1604	63.763			5.42392	6.55198	3.27061	4.45648			0.7494	0.913799	0.694784	0.791119			0.004677	0.000828	0.001179	0.001169
							306.495	841.592	254.002	306.495			58.5578	106.705	49.4488	53.3527			4.46149	2.82938	3.35717	3.2579			0.823362	0.469583	0.794642	0.719913			0.000385	0.002037	0.00356	0.000835
							233.681	391.162	230.295	326.815			49.4488	65.0643	53.3527	61.1604			8.52485	4.99685	3.73575	4.31012			0.860546	0.827523	0.76663	0.76504			0.000853	0.002559	0.001574	0.000124
							702.738	438.576	201.508	331.895			97.5964	65.0643	44.2437	58.5578			7.60427	1.79939	3.58575	3.58195			0.776754	0.469745	0.793071	0.744808			0.002676	0.00062	0.002277	0.000988
							270.935	284.482	235.375	259.082			54.654	54.654	48.1476	52.0514			4.82322	4.3295	3.42075	4.88981			0.854024	0.803201	0.800549	0.88605			0.001681	0.001941	0.000712	0.00031
							1112.53	445.349	455.51	328.509			156.154	83.2822	70.2694	61.1604			5.20491	3.68635	5.20593	3.36194			0.50223	0.637375	0.817556	0.694862			0.000121	0.001095	0.001723	0.001603
							607.91	267.548	204.895	211.668			84.5835	50.7501	44.2437	45.545			4.23745	1.39021	3.22621	3.35428			0.688406	0.456368	0.818807	0.829126			0.000659		0.00096	0.000676
								391.162	247.228	477.523			145.744	63.763	49.4488	88.4874			9.01277	4.82219	4.76838	2.82923			0.633054	0.801132	0.859442	0.550799			0.001089	0.001674	0.001581	0.000717
							309.882	355.602	533.403	254.002			54.654	59.8591	72.872	50.7501			4.24639	5.44897	5.01077	3.23069			0.820891	0.877905	0.774974	0.758094			0.000849	0.001966	0.000868	0.000528
							328.509	401.322	243.841	546.95			63.763	63.763	48.1476	80.6797			10.2885	4.92524	3.26525	4.6008			0.859768	0.838477	0.757788	0.723167			0.000887	0.000174	0.000758	0.001288
							358.989	323.429	260.775	242.148			61.1604	57.2565	52.0514	45.545			5.42005	4.26792	4.33167	3.61033			0.829821	0.825898	0.850397	0.81116			0.000712	0.00276	0.001042	0.000713
							252.308	763.698	223.521	257.388			63.763	91.09	48.1476	50.7501			10.3417	2.14606	3.98974	3.42161			0.739063	0.426324	0.849318	0.758413			0.001512	0.000284	0.002111	0.000732
							758.618	282.788	196.428	208.281			118.417	53.3527	44.2437	44.2437			9.68234	4.11468	5.334	3.43411			0.705415	0.796081	0.87314	0.790446			0.000548	0.003101	0.000883	0.00153
							260.775	382.696	296.335	187.961			62.4617	65.0643	57.2565	40.3398			4.923	1.58571	4.62205	3.84776			0.724493	0.442335	0.810418	0.827846			0.002738	0.000299	0.001727	0.000256
							325.122	629.924	289.562	836.512			62.4617	93.6925	53.3527	97.5964			4.7988	6.05799	4.0362	5.34752			0.786184	0.731666	0.834104	0.71736			0.002961	0.004559	0.005299	0.000801
							292.949	690.884	252.308	369.149			59.8591	97.5964	52.0514	61.1604			4.67982	6.28877	5.64077	3.31492			0.822537	0.735739	0.926147	0.697948			0.00029	0.002373	0.001467	0.00021
							709.511	502.923	235.375				85.8848	79.3784	49.4488				4.98898	4.05476	4.07195	1.16658			0.711082	0.667451	0.804188	0.199719			0.002234	0.000434	0.002207	0.000716
							279.402	313.269	274.322	379.309			49.4488	57.2565	52.0514	75.4745			4.95359	5.12688	3.73893	2.01381			0.866092	0.871029	0.818124	0.508647			0.000407	0.000408	0.004703	0.000214
							807.725	286.175	220.135	274.322			96.2951	55.9553	49.4488	62.4617			5.69555	5.1573	3.94158	3.31199			0.741381	0.852085	0.832542	0.736637			0.004957	0.001194	0.000808	0.001669
							665.484	313.269	238.762	301.415			96.2951	63.763	48.1476	52.0514			4.27161	1.64407	2.82098	4.14949			0.544667	0.47049	0.724855	0.831138			0.001113		0.005871	0.001102
							262.468			365.762			52.0514	160.058		63.763			4.45297	1.23777	2.41847	4.17524			0.813673	0.202526		0.756134			0.001211		0.003474	0.001215
							482.603		306.495	191.348			83.2822		62.4617	45.545			9.03913	1.3674	4.88178	3.90826			0.693141	0.206277	0.774217	0.804194			0.00073	0.001564	0.000767	0.00138
							589.284	728.138	284.482	384.389			91.09	96.2951	54.654	70.2694			5.25574	5.05836	5.10314	3.19401			0.645875	0.652726	0.884829	0.628444			0.001262		0.00037	0.00115
							292.949	374.229	230.295	242.148			54.654	61.1604	49.4488	50.7501			3.93683	5.76938	3.22167	3.69392			0.822693	0.795899	0.768738	0.828124			0.000673	0.002609	0.00115	0.003683
							298.029	291.255	177.801	164.254			62.4617	61.1604	42.9424	40.3398			4.04139	5.04781	4.39388	4.66996			0.760808	0.767023	0.851127	0.901262			0.0003	0.002181	0.000867	0.001673
							406.402	414.869	147.321	443.656			71.5707	74.1732	40.3398	65.0643			6.6916	5.17472	3.6385	3.88979			0.798789	0.755312	0.804154	0.71607			0.000456	0.00083	0.004135	0.000217
							623.15	406.402	409.789	438.576			88.4874	65.0643	71.5707	75.4745			9.63715	1.49964	4.05415	2.80379			0.802071	0.409392	0.697778	0.597257			0.001629	0.001676	0.000761	0.000543
							1090.51	360.682	298.029	453.816			134.032	63.763	54.654	68.9681			6.2165	6.16286	3.56854	3.38786			0.642152	0.881894	0.772816	0.671966			0.001998	0.001756	0.000793	0.001052
							902.552	325.122	270.935	284.482			102.802	54.654	50.7501	58.5578			6.97076	1.14924	2.89715	3.97294			0.69751	0.383612	0.706033	0.780104			0.002366	0.002696	0.002441	0.001443
							892.392	298.029	497.843	269.242			132.731	53.3527	80.6797	61.1604			6.87477	3.8795	3.50221	4.12478			0.635782	0.813294	0.65514	0.727268			0.00092	0.003615	0.00181	0.001509
							269.242	662.097		314.962			59.8591	93.6925		54.654			6.23271	5.53061	5.50702	4.12221			0.843177	0.717853	0.610875	0.815974			0.001826	0.002773	0.002849	0.000815
							1029.55	612.99	374.229	287.868			132.731	81.981	66.3655	54.654			6.13681	4.24081	3.63709	5.09549			0.649441	0.681357	0.730417	0.872025			0.002664	0.002956	0.000845	0.000852
							348.829	538.483	348.829	340.362			61.1604	80.6797	63.763	58.5578			4.04463	6.42654	4.34877	4.72607			0.779427	0.851436	0.795281	0.85999			0.001082	0.001381	0.001	0.000303
							318.349	870.379	248.922	309.882			59.8591	136.635	54.654	61.1604			4.18451	1.56695	3.88892	3.90932			0.759741	0.311036	0.80416	0.752161			0.000926	0.003231	0.000228	0.000804
							242.148	287.868	331.895	296.335			53.3527	52.0514	58.5578	54.654			3.34936	4.05691	4.16151	3.97404			0.750438	0.850794	0.822245	0.816262			0.001306	0.000838	0.000604	0.001647
							775.551	357.296	281.095	189.655			96.2951	59.8591	52.0514	42.9424			8.4133	5.8946	3.61073	3.6641			0.802131	0.882453	0.803107	0.827203			0.001198	0.002468	0.004051	0.000854
							264.162	601.137	270.935	299.722			54.654	93.6925	53.3527	55.9553			4.92511	1.30364	2.31473	4.58675			0.784287	0.31866	0.626079	0.834708			0.002908	0.00313	0.00083	0.003074
							567.27	587.59	201.508	265.855			88.4874	98.8977	42.9424	53.3527			5.56871	1.15813	2.78642	4.24644			0.666622	0.29824	0.757884	0.846963			0.001366	0.000412	0.000313	0.003015
							335.282	335.282		640.084			63.763	61.1604	96.2951	89.7887			4.12023	5.73319	4.6964	2.23621			0.743245	0.903756	0.666362	0.44058			0.001579	0.00022	0.000983	0.003842
							541.87	436.883	458.896	198.121			92.3912	88.4874	67.6668	44.2437			6.5178	1.94746	4.3143	4.0508			0.677849	0.421569	0.759548	0.852053			0.001474	0.001219	0.002021	0.00036
								272.628	587.59	492.763				65.0643	85.8848	78.0771			3.69872	1.39792	4.88699	5.17533			0.417941	0.42028	0.728288	0.716436			0.002011	0.001722	0.000962	0.000666
								955.046	502.923	284.482				137.936	76.7758	57.2565			8.49179	1.58029	2.06022	3.82503			0.653706	0.310712	0.457945	0.771891			0.000894	0.001696	0.000656	0.001008
							440.269	348.829	570.657	379.309			65.0643	57.2565	87.1861	63.763			5.43342	5.20951	4.63173	3.07334			0.856652	0.890319	0.703637	0.669151			0.001256	0.000519	0.001191	0.000532
							375.922	372.536	237.068	211.668			70.2694	67.6668	50.7501	45.545			6.54078	3.08745	3.77839	3.09668			0.786621	0.612658	0.78678	0.771749			0.00434	0.002625	5.95e-05	0.00151
							267.548	519.856	279.402	396.242			53.3527	83.2822	55.9553	68.9681			4.45015	5.1605	3.34494	4.33897			0.841622	0.738844	0.709523	0.773039			0.000533	6.25e-05	0.000101	0.000342
							916.099	555.417	284.482	240.455			121.019	78.0771	55.9553	55.9553			3.58052	5.29269	4.47804	5.00779			0.496408	0.736275	0.808201	0.835689			0.001952	0.002169	0.001594	0.003073
							248.922	408.096	299.722	463.976			53.3527	63.763	55.9553	71.5707			4.09812	1.93972	3.19334	1.82285			0.784803	0.492027	0.723034	0.442886			0.003553	0.000409	0.001557	0.002068
							257.388	768.778	267.548	208.281			49.4488	114.513	50.7501	48.1476			5.3408	6.1048	3.48836	3.6388			0.868433	0.637958	0.781179	0.768873			0.004973	0.001241	0.002477	0.000315
							406.402	645.164	198.121	411.483			65.0643	93.6925	44.2437	79.3784			4.2298	3.31598	2.63077	2.76397			0.74749	0.550831	0.747168	0.554154			0.001277	0.001651	0.001016	0.00061
							519.856	572.35	531.71	276.015			85.8848	76.7758	85.8848	52.0514			5.65507	4.84316	4.35756	1.22571			0.707201	0.755469	0.662456	0.418624			0.001943	0.00083	0.000913	0.000172
							235.375	193.041	299.722	252.308			53.3527	48.1476	54.654	49.4488			4.10113	6.751	3.22871	3.35648			0.769594	0.855184	0.738881	0.783721			0.002861	0.000804	0.000838	0.000349
							1038.02	247.228	377.616	303.108			122.321	57.2565	70.2694	53.3527			2.47907	6.23308	3.65341	3.79479			0.384658	0.817799	0.669448	0.78564			0.00189	0.002091	0.002402	0.002392
							418.256	557.11	184.574	375.922			75.4745	87.1861	41.6411	58.5578			5.23716	3.45103	2.84888	4.17131			0.745669	0.564521	0.784322	0.783929			0.002948	0.001673	0.001617	0.001157
							401.322	269.242	362.375	255.695			66.3655	53.3527	63.763	49.4488			5.06028	5.158	3.52703	3.24539			0.777263	0.895575	0.719692	0.768291			0.002888	0.004756	0.001456	0.00271
							257.388	511.39	430.109	475.83			50.7501	78.0771	75.4745	71.5707			5.07291	4.84535	5.0631	2.73385			0.886132	0.737137	0.724422	0.57326			0.001327	0.000413	0.000767	0.0006
							367.456	540.177	287.868	303.108			63.763	72.872	54.654	53.3527			4.89473	7.2759	5.72086	4.38622			0.764134	0.940065	0.839452	0.839509			0.001381	0.000363	0.001664	0.001613
								426.723	262.468	550.337			139.238	63.763	53.3527	83.2822			6.17212	6.30666	4.25597	4.05055			0.635193	0.906738	0.857321	0.67573			0.00165	0.004669	0.001072	0.000448
								392.856	262.468	226.908			154.853	74.1732	49.4488	48.1476			6.70549	2.95971	3.5958	2.85339			0.58506	0.580395	0.807468	0.733511			0.00104	0.003587	0.00144	0.002079
							475.83	448.736	508.003				72.872	71.5707	78.0771				6.33368	3.89335	4.17686	1.20768			0.772953	0.693231	0.704339	0.220558			0.001694	0.003298	0.001866	0.000207
							211.668	684.111	321.735	396.242			48.1476	87.1861	63.763	63.763			5.00352	3.80752	4.63853	4.67542			0.897681	0.612304	0.753871	0.824043			0.001844	0.000314	0.000469	0.002158
							491.07	411.483	233.681	480.91			85.8848	70.2694	50.7501	72.872			6.02648	2.29242	2.73598	5.39145			0.712679	0.524191	0.666578	0.811238			0.001725	0.000386	0.001882	0.000547
							182.881	667.177	254.002	286.175			42.9424	85.8848	54.654	53.3527			4.92671	5.5726	4.78109	1.11733			0.885497	0.753572	0.858941	0.391031			0.003219	0.004611	0.004288	0.003201
							238.762	492.763	189.655	294.642			53.3527	81.981	42.9424	61.1604			3.83904	5.35377	3.78609	3.0686			0.799617	0.719895	0.854995	0.656757			0.00319	0.00036	0.001665	0.001036
							235.375	440.269	198.121	196.428			53.3527	70.2694	48.1476	45.545			3.46983	5.81406	3.4098	4.0566			0.622349	0.818351	0.809186	0.807442			0.001274	0.001007	0.003067	0.001977
							360.682	418.256	255.695	348.829			61.1604	68.9681	53.3527	61.1604			3.84922	4.82327	4.439	3.9572			0.764926	0.769166	0.843644	0.771249			0.002487	0.001968	0.002227	0.000911
							524.937	276.015	255.695	321.735			81.981	52.0514	50.7501	58.5578			1.70422	4.1798	4.16043	2.59984			0.399239	0.817205	0.869032	0.629358			0.00109	0.000322	0.001084	0.001013
							320.042	516.47	430.109	203.201			57.2565	79.3784	67.6668	42.9424			5.51634	6.49538	3.9029	1.38961			0.842083	0.85629	0.722487	0.510111			0.000365	0.001711	0.003626	0.000556
							199.815	419.949	448.736	277.708			46.8463	66.3655	66.3655	52.0514			4.55832	6.88267	3.8344	2.90516			0.810792	0.914998	0.711367	0.705218			0.001517	0.001851	0.000155	0.002067
							226.908	679.031	292.949	535.097			52.0514	80.6797	53.3527	75.4745			4.36199	8.43761	3.30675	2.62585			0.799008	0.94811	0.74589	0.543435			0.001614	0.001522	0.001197	0.000818
							872.072	1273.39	538.483	226.908			117.116	150.949	84.5835	46.8463			2.1427	8.12137	5.37872	3.97162			0.369499	0.666921	0.712211	0.808528			0.001959	0.000834	0.002481	0.001278
							443.656	358.989	245.535	259.082			75.4745	59.8591	52.0514	52.0514			1.82993	4.28037	3.98935	3.35763			0.453293	0.803791	0.794535	0.774402			0.002993	0.001324	0.002477	0.000781
							425.029	519.856	276.015	330.202			84.5835	80.6797	50.7501	63.763			6.516	8.35701	3.9965	3.62744			0.758872	0.719831	0.843595	0.699147			0.002515	0.001209	0.003478	0.002435
							531.71	267.548	289.562	215.055			85.8848	53.3527	57.2565	46.8463			6.51343	1.38008	5.15775	4.95831			0.77606	0.451775	0.826977	0.869349			0.000695	0.000739	0.001188	0.00192
							238.762	279.402	186.268	333.589			50.7501	52.0514	48.1476	58.5578			5.47559	5.94142	3.92612	4.8427			0.864297	0.887821	0.795464	0.854246			0.000192	0.001239	0.004166	0.0002
								330.202	292.949	580.817			126.225	58.5578	53.3527	97.5964			5.01113	4.73912	4.4962	5.34336			0.600552	0.841087	0.881088	0.686405			0.001955	0.000939	0.003126	0.000897
							287.868	477.523	350.522	191.348			52.0514	76.7758	74.1732	42.9424			5.24161	4.98159	3.42875	3.88427			0.921176	0.726008	0.631733	0.845557			0.002635	0.002804	0.001345	0.000978
								369.149	624.844	228.601			126.225	72.872		52.0514			5.27739	1.17874	2.89744	3.28297			0.624938	0.362176	0.509495	0.791326			0.00166	0.001803	0.00193	0.001085
							260.775	377.616	382.696	441.963			52.0514	61.1604	65.0643	72.872			4.2068	5.3268	3.87297	2.4898			0.849138	0.852081	0.747789	0.528831			0.00094	0.002568	0.001294	0.000747
							248.922	453.816	223.521	277.708			50.7501	81.981	48.1476	50.7501			5.21501	2.34223	3.67741	3.97193			0.846309	0.492844	0.796957	0.8189			0.00159	0.00093	0.001558	0.000914
							563.883		215.055	382.696			91.09	160.058	46.8463	62.4617			5.21403	3.3348	3.99639	3.40464			0.711082	0.404807	0.853547	0.698329			0.000873	0.003816	0.001239	0.0008
							303.108	265.855	259.082	209.975			66.3655	54.654	49.4488	49.4488			3.64319	3.04648	3.38392	4.48576			0.738777	0.694441	0.766474	0.803213			0.000842	0.002736	0.001202	0.000523
							335.282	423.336		254.002			61.1604	72.872	105.404	50.7501			3.99212	4.88709	4.97552	3.66304			0.789691	0.734174	0.671459	0.719501			0.001194	0.002351	0.000565	0.001292
							709.511	546.95	403.016	450.429			109.308	74.1732	63.763	67.6668			5.1822	3.09148	1.31988	4.21427			0.634897	0.583602	0.385762	0.754505			0.001424	0.001791	0.000553	0.000123
							672.257	1295.41	321.735	360.682			85.8848	137.936	55.9553	63.763			4.84131	6.6476	4.55767	3.98101			0.7178	0.659044	0.867779	0.775701			0.004824	0.002011	0.001575	0.000721
							218.441	381.002	313.269	343.749			49.4488	84.5835	55.9553	58.5578			1.98624	4.46146	4.60763	3.8309			0.584206	0.698981	0.860074	0.771038			0.000712	0.000384	0.000438	0.001188
							277.708		453.816	438.576			52.0514	161.359	67.6668	70.2694			4.56495	6.24546	5.35012	3.16062			0.83972	0.577192	0.835899	0.627228			0.001976	0.004618	0.000371	0.004301
							308.188	386.082	350.522	242.148			55.9553	66.3655	62.4617	49.4488			4.09593	5.4251	4.17156	3.0615			0.803129	0.793696	0.778566	0.735654			0.000715	0.000576	0.000409	0.001034
							259.082	413.176	216.748	281.095			48.1476	68.9681	45.545	53.3527			5.06501	6.25035	3.82727	2.46606			0.794798	0.796003	0.883563	0.644794			0.000948		0.00034	0.00042
								1395.32	426.723	189.655			124.923	167.866	71.5707	44.2437			6.65179	11.057	3.90851	1.53648			0.685918	0.595869	0.701147	0.534432			0.001586	0.000526	0.000415	0.002001
							298.029	521.55	259.082	294.642			62.4617	80.6797	50.7501	54.654			4.60656	4.84382	4.19895	4.03347			0.812355	0.726233	0.858358	0.763311			0.000651	8.71e-05	0.000912	0.00032
							262.468	287.868	594.364	465.67			52.0514	58.5578	89.7887	71.5707			4.38753	4.51176	4.60069	4.69574			0.778116	0.825416	0.69398	0.74952			0.001859	0.000375	0.001626	0.000566
							272.628	396.242	301.415	259.082			53.3527	67.6668	57.2565	54.654			4.10427	6.98454	4.42729	2.62564			0.842418	0.802076	0.812958	0.646622			0.00115	0.002843	0.000397	0.001186
							384.389	381.002	367.456	247.228			62.4617	66.3655	70.2694	48.1476			5.7782	7.14025	3.81745	3.30984			0.78589	0.797934	0.713536	0.775659			0.002425	0.001072	0.000358	0.000912
							303.108		335.282	287.868			57.2565		63.763	55.9553			5.34943	5.73461	4.11757	3.35072			0.786683	0.389166	0.760669	0.740053			0.003627	0.001277	0.000945	0.000585
							343.749	440.269	284.482	187.961			58.5578	67.6668	54.654	41.6411			5.17995	3.90694	4.40162	2.14832			0.811407	0.706325	0.837612	0.628513			0.000661		0.000464	0.000583
							1031.25	523.243	264.162	477.523			114.513	83.2822	52.0514	96.2951			7.18238	6.96921	4.23882	2.02276			0.769205	0.705109	0.842721	0.457503			0.000919	0.002312	0.000456	0.000633
							252.308	651.937	469.056	225.215			53.3527	80.6797	72.872	48.1476			4.63471	3.80511	2.23927	2.87562			0.865152	0.657272	0.508571	0.686377			0.003579		0.000595	6.94e-05
							255.695	209.975	457.203	348.829			50.7501	46.8463	80.6797	58.5578			4.91191	9.33592	3.02747	3.42579			0.844083	0.834664	0.609773	0.715076			0.000553	0.004	0.001949	9.49e-05
							670.564	885.619	250.615	176.108			97.5964	114.513	49.4488	41.6411			5.59881	9.9194	2.78573	3.20453			0.700138	0.762385	0.716157	0.784038			0.003721	0.001846	0.001812	0.001394
							426.723	609.604	470.75	485.99			68.9681	91.09	83.2822	88.4874			6.12471	6.86034	4.03373	1.88974			0.856341	0.722308	0.65636	0.447417			0.002022	0.002066	0.000783	0.002288
							177.801		284.482	264.162			42.9424		53.3527	49.4488			5.56265	3.50207	4.20215	3.27987			0.916524	0.356312	0.82913	0.762719			0.00224	0.002205	0.00247	0.000484
							778.938	389.469	309.882	132.081			101.5	62.4617	54.654	35.1347			4.93191	3.78183	3.87532	1.72155			0.695934	0.738619	0.791501	0.656137			0.000776	0.001122	0.002272	0.001795
							435.189	492.763	248.922	626.537			76.7758	85.8848	49.4488	87.1861			3.6093	7.40453	4.2529	3.87722			0.640933	0.690792	0.850478	0.634645			0.00171	0.001693	0.00044	0.000127
							391.162	384.389	301.415	375.922			70.2694	62.4617	55.9553	65.0643			4.19615	8.28287	5.42351	2.444			0.692219	0.889144	0.852117	0.566396			0.000725	0.001309	0.001637	0.00192
							167.641	450.429	467.363	289.562			42.9424	85.8848	80.6797	59.8591			4.29264	6.71639	5.02768	2.73722			0.845429	0.713222	0.700444	0.676309			0.000491	0.003542	0.000922	0.000526
							279.402	621.457	289.562	320.042			57.2565	96.2951	53.3527	59.8591			7.14105	3.00627	4.61437	3.19159			0.892309	0.526376	0.790508	0.701337			0.001115		0.000658	0.002867
							223.521	323.429	309.882	216.748			52.0514	61.1604	59.8591	48.1476			5.34901	4.81051	5.56045	3.59313			0.815816	0.808778	0.798832	0.802302			0.001315	0.000841	0.000571	0.00083
							299.722	905.939		203.201			61.1604	127.526	104.103	42.9424			4.40294	7.05	5.35576	3.06255			0.7456	0.588386	0.690516	0.806088			0.000737	7.82e-05	0.002044	0.000268
							328.509	252.308		235.375			61.1604	48.1476		46.8463			6.98666	4.8633	1.39521	4.30502			0.836914	0.866213		0.793202			0.000803	0.000683	0.001883	0.000695
							245.535	672.257	211.668	218.441			53.3527	101.5	46.8463	55.9553			8.97242	8.10617	1.70347	4.13514			0.847296	0.741858	0.543662	0.736694			0.000436	0.002957	0.000332	0.000686
							316.655	335.282	247.228	228.601			58.5578	59.8591	53.3527	49.4488			5.63262	3.46532	4.86524	4.21539			0.831065	0.713919	0.885468	0.830394			0.000561	0.000459	0.001928	0.001117
							675.644	353.909	304.802	477.523			98.8977	63.763	65.0643	76.7758			8.09445	3.61573	4.19614	1.5917			0.736026	0.71466	0.72783	0.411258			0.000348	0.000525	0.002051	0.000637
							252.308	789.098		230.295			55.9553	105.404		58.5578			5.63045	10.86	1.0756	1.58125			0.834944	0.705858		0.489953			0.004024	0.000857	0.001853	0.000511
							296.335	995.686	501.23	423.336			54.654	114.513	76.7758	81.981			4.76816	8.91631	3.50143	2.71855			0.856119	0.781642	0.661769	0.56619			0.000519	0.002199	0.001344	0.004758
							948.272	458.896	284.482	314.962			109.308	75.4745	58.5578	57.2565			5.21544	4.84639	4.29115	3.37494			0.644225	0.761995	0.774295	0.737012			0.001405	0.000974	0.000445	0.004618
								431.803	238.762	430.109			160.058	68.9681	49.4488	66.3655			2.40765	3.99407	3.06326	4.16924			0.336689	0.685289	0.752268	0.749058			0.000697	0.001537	0.001914	0.000165
							418.256	469.056	546.95	292.949			65.0643	74.1732	84.5835	53.3527			3.72927	3.95787	4.80951	4.11664			0.69998	0.721179	0.686055	0.842711			0.000963	0.001339	0.00171	0.000943
							492.763	299.722	320.042	150.708			72.872	58.5578	58.5578	40.3398			3.55845	1.08661	3.45823	3.82662			0.666094	0.377693	0.748094	0.893746			0.000701	0.000664	0.000836	0.000737
							457.203		318.349	326.815			70.2694		66.3655	61.1604			4.97271	4.15904	4.73362	3.20124			0.80676	0.431707	0.812813	0.687741			0.000627	0.000612	0.000776	0.000423
							470.75	712.898	343.749	216.748			71.5707	84.5835	58.5578	48.1476			3.21371	1.89969	4.65211	3.37936			0.618462	0.411218	0.850011	0.763243			0.000779	0.000733	0.001583	0.001341
							448.736	433.496	218.441	575.737			71.5707	70.2694	52.0514	81.981			4.97303	7.10222	6.04547	2.3156			0.822172	0.801659	0.850657	0.488689			0.001853	0.000564	0.000735	0.000894
							396.242	668.871	301.415	508.003			65.0643	83.2822	59.8591	89.7887			5.3959	5.79532	2.68961	2.37447			0.818556	0.808495	0.638113	0.512612			0.001474	0.000325	0.000488	0.000316
							733.218	1275.09	521.55	348.829			92.3912	147.045	89.7887	61.1604			5.88945	4.96405	5.03263	2.91309			0.665098	0.543489	0.730587	0.665388			0.000145	0.001167	0.000537	8.05e-05
							301.415	374.229	370.842	242.148			55.9553	66.3655	65.0643	49.4488			4.21469	4.42513	4.99488	2.57784			0.810099	0.678218	0.825907	0.696396			0.001175	0.000739	0.00162	0.001257
							284.482	629.924		409.789			54.654	85.8848		75.4745			4.00017	5.86652	2.13834	2.02705			0.770534	0.799238	0.364923	0.510906			0.001218	0.000305	0.002492	0.002862
							384.389	423.336	409.789	323.429			65.0643	71.5707	72.872	59.8591			7.79412	5.28063	5.54444	1.76831			0.877677	0.760006	0.791607	0.469141			0.000927	0.000297	0.000824	0.00055
							408.096	504.616	333.589	540.177			66.3655	76.7758	58.5578	74.1732			4.29483	3.55982	4.44171	4.53864			0.73017	0.667975	0.850788	0.702679			0.000989	0.004459	0.001874	0.001418
							338.669	282.788	408.096	301.415			59.8591	50.7501	74.1732	54.654			5.36897	4.06807	3.82497	3.70151			0.81185	0.856172	0.668039	0.784795			0.00124	0.000771	0.000131	0.000931
							255.695	501.23	262.468	320.042			49.4488	72.872	48.1476	57.2565			3.7239	4.59055	3.31702	4.18618			0.793607	0.762321	0.776762	0.804176			0.005368	0.000285	0.00136	0.001182
							606.217	604.524	230.295	281.095			81.981	85.8848	46.8463	53.3527			4.91946	4.932	3.74146	3.23646			0.74154	0.742186	0.802529	0.741075			0.000718	0.001654	0.003378	0.000296
							423.336		203.201	220.135			87.1861	167.866	45.545	48.1476			3.27443	8.1749	3.95178	3.66167			0.587821	0.657043	0.846791	0.836603			0.00252	0.004817	0.000898	0.001353
							231.988	301.415	469.056	425.029			53.3527	57.2565	67.6668	71.5707			5.42385	5.60236	4.13113	2.19837			0.81435	0.831349	0.734259	0.522531			0.001928	0.001432	0.000216	0.00029
							331.895	665.484	479.216	352.216			65.0643	91.09	72.872	59.8591			5.60088	6.58603	4.55341	3.62359			0.806575	0.748336	0.75456	0.743843			0.002155	0.003594	0.000858	0.001191
							259.082	719.671	198.121	675.644			49.4488	91.09	42.9424	94.9938			4.86632	8.62409	3.24175	4.18874			0.866168	0.839983	0.808563	0.641622			0.001199	0.000934	0.001175	0.000637
							318.349	262.468	235.375	418.256			58.5578	55.9553	49.4488	70.2694			5.45785	4.67658	3.68345	4.28972			0.857863	0.850281	0.801522	0.745137			0.002054	0.000172	0.001651	0.000871
							541.87	469.056	248.922	413.176			79.3784	67.6668	55.9553	66.3655			5.84525	4.50784	3.04731	3.9428			0.777624	0.768519	0.674245	0.738716			0.002538	0.003496	0.001624	0.000475
							138.854	606.217	162.561	381.002			37.7373	83.2822	41.6411	71.5707			1.53725	7.3144	4.38059	3.25599			0.580618	0.809215	0.862566	0.646992			0.000538	0.003633	0.002829	0.001045
							270.935	121.921	199.815	323.429			52.0514	39.0386	46.8463	58.5578			3.76846	6.29294	3.70666	3.84732			0.824446	0.888528	0.842496	0.738442			0.001739		0.000508	0.001627
							467.363	276.015	472.443	504.616			72.872	53.3527	74.1732	72.872			5.82149	4.74129	4.98535	4.65511			0.799624	0.848669	0.781393	0.762711			0.000723	0.001787	0.000959	0.000452
							348.829	176.108		641.777			63.763	45.545		91.09			4.95519	5.09407	2.11919	4.98975			0.798342	0.809866	0.384585	0.709184			0.00092	0.002515	0.000673	0.000355
							255.695	294.642	247.228	211.668			50.7501	55.9553	50.7501	45.545			3.97162	1.467	4.42071	2.89059			0.810315	0.461384	0.869432	0.75741			0.00094	0.000224	0.001778	0.000508
							289.562	375.922	318.349	396.242			53.3527	62.4617	57.2565	83.2822			6.04083	4.94175	3.73698	2.64579			0.8782	0.822801	0.763692	0.559057			0.000509	0.00131	0.002053	0.000696
							330.202	336.975	374.229	352.216			55.9553	58.5578	63.763	68.9681			5.26117	4.79633	3.50541	2.36809			0.873084	0.833269	0.72028	0.552716			0.004128	0.00024	0.001162	0.002026
							235.375	1087.13	469.056	260.775			49.4488	119.718	80.6797	50.7501			4.43264	6.58359	2.99201	4.77295			0.856395	0.67571	0.568943	0.856931			0.003862	0.00223	0.000964	0.000296
							538.483	264.162	450.429	237.068			76.7758	61.1604	66.3655	46.8463			5.07883	4.74555	4.63433	2.92141			0.778801	0.760172	0.768755	0.755604			0.000899	0.000103	0.00023	0.000624
							452.123	1358.06	330.202	281.095			75.4745	161.359	55.9553	50.7501			4.14913	9.00537	4.02477	3.32738			0.705519	0.651982	0.799919	0.766637			0.003178	0.000435	0.000295	0.000544
							538.483	733.218	245.535	242.148			87.1861	111.91	50.7501	50.7501			3.67392	6.20305	4.49484	3.01004			0.605155	0.610572	0.879164	0.760206			0.002006	0.002814	0.001009	0.001136
							287.868	1187.03	465.67	369.149			55.9553	131.43	78.0771	66.3655			5.17986	8.3242	4.15002	2.93377			0.885307	0.626167	0.71169	0.652583			0.000231	0.000203	0.001463	0.001283
							375.922		325.122	675.644			58.5578		55.9553	81.981			4.91888	9.95181	4.4756	2.81734			0.804833	0.624054	0.849183	0.532386			0.001374	0.003202	0.002568	0.000115
							348.829	413.176	245.535	357.296			58.5578	76.7758	48.1476	62.4617			4.81137	5.57728	3.93761	3.9116			0.878745	0.709687	0.859002	0.762797			0.004562	0.000611	0.000234	0.000319
							408.096	365.762	254.002				62.4617	62.4617	52.0514	121.019			5.09807	9.23427	5.41717	7.65104			0.836696	0.897148	0.910866	0.751068			0.001836	0.000507	0.000945	0.000685
							467.363	667.177	262.468	430.109			72.872	93.6925	49.4488	63.763			5.40928		1.19562	3.68853			0.813897	0.742278	0.421476	0.723014			0.001331	0.001026	0.002875	0.000282
							272.628	912.712	357.296	604.524			54.654	106.705	62.4617	102.802			4.1905	7.05117	4.60663	2.77521			0.74931	0.78511	0.767592	0.517906			0.003259	0.000368	0.0007	0.000897
							238.762	419.949	311.575	294.642			50.7501	67.6668	57.2565	55.9553			5.59484	5.36076	2.88945	5.01114			0.882894	0.828912	0.675748	0.87423			0.000464	0.000466	0.002898	0.000539
							619.764	276.015	401.322	260.775			92.3912	57.2565	67.6668	52.0514			4.96366	5.54894	3.57396	3.55732			0.709772	0.848835	0.686371	0.769599			0.001883	0.000782	0.000612	0.001602
							276.015	343.749	186.268	475.83			50.7501	59.8591	45.545	70.2694			4.27472	5.58131	4.26219	4.1481			0.867595	0.823402	0.864518	0.736692			0.000713	0.001333	0.000579	0.001089
							274.322	425.029	270.935	350.522			53.3527	66.3655	52.0514	68.9681			4.95905	8.39381	3.94326	3.11226			0.908301	0.824307	0.766953	0.662379			0.000651	0.000325	0.002525	0.001432
							717.978	397.936	289.562	660.404			96.2951	70.2694	52.0514	117.116			5.36221	6.07031	3.99496	2.1031			0.724244	0.802516	0.825983	0.419426			0.001134	0.001718	0.001182	0.000308
							274.322	531.71	211.668	350.522			59.8591	81.981	48.1476	58.5578			4.2149	4.74956	3.69678	3.97878			0.743405	0.701208	0.833069	0.796458			0.001237	0.001363	0.000575	0.002426
							272.628	360.682	430.109	289.562			50.7501	58.5578	68.9681	55.9553			3.85817	4.25489	3.89487	2.93524			0.815811	0.800471	0.718262	0.691968			0.001526	0.000288	0.001384	0.00093
							631.617	389.469	447.043	480.91			85.8848	66.3655	67.6668	76.7758			5.26947	6.60855	4.00604	3.93594			0.753311	0.854954	0.709714	0.694222			0.000884	0.000966	0.00231	0.000905
							291.255	272.628	264.162	760.311			53.3527	52.0514	54.654	93.6925			4.06996	1.54569	4.54268	4.62502			0.834882	0.485742	0.777159	0.647269			0.004467	0.003671	0.003659	0.003686
							704.431	404.709	228.601	298.029			91.09	70.2694	48.1476	53.3527			4.83306	5.62105	3.17372	3.97783			0.69737	0.718243	0.765577	0.820765			0.00116	0.000913	0.001758	0.000702
							364.069	453.816	264.162	499.536			65.0643	65.0643	52.0514	71.5707			5.25777	3.23418	3.12118	2.99706			0.855806	0.656754	0.732016	0.599441			0.000568	0.000965	0.002892	0.0027
									220.135	201.508				167.866	49.4488	48.1476			3.27464	7.2353	4.88208	3.31009			0.37487	0.64051	0.858299	0.802049			0.001244	0.003415	0.00124	0.001015
							123.614	699.351	294.642	204.895			35.1347	109.308	59.8591	46.8463			1.34047	5.58977	3.03744	3.22045			0.581849	0.670425	0.694262	0.777079			0.001448	0.001494	0.002018	0.001458
							262.468		215.055	743.378			53.3527	139.238	45.545	101.5			4.99464	2.14641	3.28679	2.74983			0.878863	0.325927	0.821068	0.473304			0.001972	0.000457	0.000724	0.000368
							431.803	943.192	231.988	276.015			74.1732	104.103	45.545	52.0514			5.13534	6.35179	3.79521	4.6302			0.783745	0.751897	0.809217	0.899477			0.002192	0.001701	0.000797	0.000745
							426.723	685.804	299.722	201.508			87.1861	87.1861	52.0514	44.2437			8.8554	1.60429	4.90095	3.07571			0.653841	0.374095	0.876476	0.733615			0.001566	0.000924	0.002726	0.00066
							357.296	377.616	182.881	594.364			70.2694	62.4617	45.545	79.3784			3.94506	5.2952	3.1849	3.13062			0.634573	0.880096	0.766019	0.597504			0.001266	0.000611	0.003312	0.000371
							614.684	370.842	282.788	208.281			106.705	59.8591	52.0514	45.545			8.6919	4.43851	3.55229	3.52565			0.6655	0.827553	0.782603	0.820683			0.001604	0.001476	0.000761	0.001061
							780.631	428.416	243.841	279.402			104.103	74.1732	49.4488	53.3527			6.38488	3.38076	3.37197	4.30534			0.703289	0.666902	0.810659	0.860752			0.001437	0.00063	0.001047	0.001153
							587.59	870.379	362.375	452.123			94.9938	115.814	63.763	67.6668			7.29261	5.98403	3.28081	2.65629			0.762789	0.670765	0.659846	0.576198			0.000557	0.000817	0.000966	0.000222
							492.763	382.696	348.829	223.521			74.1732	74.1732	61.1604	46.8463			4.92625	4.85255	3.80248	3.67386			0.783814	0.744797	0.716669	0.786097			0.002296	0.004592	0.002317	0.001049
							574.043	314.962	311.575	186.268			88.4874	55.9553	57.2565	42.9424			4.06055	1.70435	4.11978	3.84215			0.559384	0.503868	0.786321	0.84539			0.000629	0.001262	0.002607	0.001422
							299.722	472.443	203.201	419.949			61.1604	72.872	44.2437	67.6668			4.30946	4.99925	2.57026	3.15			0.760446	0.795816	0.706008	0.651376			0.002717	0.002907	0.000381	0.001195
							357.296	519.856	357.296	482.603			100.199	74.1732	63.763	75.4745			3.99968	4.78343	3.97529	2.66398			0.615415	0.75075	0.730703	0.558041			0.000745	0.002152	0.002786
							291.255	491.07	298.029	255.695			55.9553	81.981	58.5578	48.1476			5.63318	4.25154	5.07896	3.17667			0.855919	0.643291	0.848465	0.738673			0.001955	0.002483	0.000606	0.001548
							839.898	1207.35	250.615	443.656			111.91	136.635	53.3527	75.4745			8.84096	4.92633	3.8999	4.18945			0.762431	0.47496	0.824452	0.735928			0.000519	0.001603	0.000469	0.002423
							375.922	1080.35	215.055	276.015			63.763	139.238	45.545	54.654			4.41202	6.76732	3.58016	3.17574			0.767061	0.632732	0.819298	0.746064			0.001914	0.000982	0.002732	0.000694
							482.603	706.124	182.881	848.365			71.5707	89.7887	45.545	109.308			4.96507	5.4264	4.02832	3.54639			0.755296	0.670658	0.857053	0.542817			0.002584	0.000451	0.000684	0.001179
							306.495	494.456	213.361	230.295			59.8591	74.1732	44.2437	48.1476			5.85297	6.97793	4.50071	2.97292			0.781736	0.912123	0.90353	0.728704			0.00188	0.001542	0.006326	0.000747
							673.951	572.35	546.95	606.217			102.802	88.4874	81.981	91.09			5.1318	6.24965	3.9563	4.00249			0.658571	0.759443	0.670548	0.620942			0.002248	0.003056	0.001162	0.00044
							386.082	1217.51	396.242	536.79			71.5707	126.225	67.6668	80.6797			5.0767	9.98154	3.92199	1.28194			0.748216	0.752571	0.752291	0.339177			0.000201	0.000663	0.000309	0.000389
							216.748	806.032	221.828	321.735			48.1476	111.91	46.8463	58.5578			4.41001	5.47075	2.92005	1.38819			0.881765	0.6215	0.753705	0.417061			0.001538	0.003272	0.002238	0.001046
							216.748	568.963	276.015	392.856			48.1476	79.3784	52.0514	66.3655			4.72746	4.75285	3.58076	4.4555			0.866078	0.73868	0.800431	0.779249			0.001128		0.00091	0.000344
							577.43	362.375	206.588	294.642			85.8848	59.8591	44.2437	57.2565			5.66793	4.55254	3.09899	3.90464			0.713889	0.833591	0.745039	0.816489			0.001959	0.0029	0.002198	0.001426
							243.841	675.644	223.521	375.922			50.7501	92.3912	45.545	66.3655			6.49615	6.42513	3.558	4.54057			0.947567	0.754153	0.804827	0.816549			0.001012	0.001476	0.000698	0.000359
							333.589	298.029	264.162	282.788			59.8591	62.4617	52.0514	55.9553			5.36128	6.01856	3.49345	2.70388			0.829161	0.82319	0.785936	0.656624			0.001634	0.003647	0.002621	0.000929
							260.775	789.098	245.535				50.7501	106.705	49.4488				5.23622	4.45401	3.37148	2.07933			0.839991	0.573243	0.738981	0.340713			0.001148	0.002322	0.001181	0.001276
							582.51	502.923	186.268	353.909			84.5835	81.981	45.545	70.2694			6.3987	8.86591	3.76124	2.19758			0.766739	0.769428	0.761967	0.499087			0.001462	0.000375	0.002692	0.00025
							770.471	511.39	276.015	257.388			104.103	83.2822	59.8591	52.0514			4.06984	3.23819	3.33099	2.95442			0.59119	0.555425	0.714721	0.724064			0.001019	0.003529	0.000354	0.000529
							270.935	594.364	353.909	269.242			57.2565	80.6797	67.6668	50.7501			4.8082	3.23312	3.98255	3.58309			0.795823	0.576199	0.740376	0.823599			0.001381	0.000835	0.00135	0.001142
							201.508	301.415	252.308	199.815			48.1476	59.8591	50.7501	46.8463			4.65101	1.88506	4.79665	3.94275			0.878658	0.496034	0.881201	0.795255			0.005477	0.003143	0.000812	0.000748
							462.283	350.522	360.682	69.4271			79.3784	66.3655	72.872	33.8334			5.10817	4.1486	1.14479	4.50595			0.725249	0.734574		0.764345			0.001417		0.000288	0.002467
							875.459	267.548	276.015	294.642			118.417	49.4488	50.7501	58.5578			5.76713	1.52556	1.15792	4.61708			0.674632	0.497059	0.408045	0.810829			0.002367	0.000303	0.000611	0.000616
								265.855	186.268	438.576				59.8591	44.2437	67.6668			1.15892	1.96576	2.79641	2.36178			0.205972	0.524229	0.779434	0.548941			0.004325	0.002884	0.000281	0.000271
							392.856	477.523	303.108	274.322			72.872	78.0771	53.3527	53.3527			5.66597	3.24129	4.01673	3.53625			0.789935	0.639327	0.839668	0.813157			0.002453	0.000205	0.001745	0.00223
							345.442	475.83	279.402	240.455			65.0643	68.9681	54.654	48.1476			4.15062	5.91125	2.93272	2.46758			0.712018	0.875929	0.699448	0.676389			0.001344	0.004205	0.000466	0.000789
							206.588		171.028	274.322			50.7501		45.545	50.7501			5.75895	1.4379	1.6388	3.50514			0.853845	0.230316	0.557254	0.790714			0.004605	0.001802	0.001179	0.000869
							352.216	382.696	231.988	240.455			71.5707	65.0643	48.1476	48.1476			5.33134	1.80235	3.50312	3.42352			0.726161	0.478393	0.768067	0.821694			0.001965	0.00038	0.000747	0.000195
							262.468	321.735		269.242			53.3527	59.8591		52.0514			4.93416	4.69134	0.802577	2.83666			0.869187	0.763123		0.698634			0.00161	0.001526	0.000526	9.23e-05
							381.002	436.883	362.375	289.562			66.3655	68.9681	62.4617	54.654			5.72295	3.52287	3.70046	4.35017			0.765699	0.683516	0.690378	0.823058			0.000776		0.000404	0.000136
							223.521	426.723	340.362	643.471			49.4488	78.0771	57.2565	91.09			5.13343	4.74149	3.35784	5.76295			0.836604	0.667779	0.708936	0.755052			0.001702		0.00113	0.00089
							215.055	364.069	276.015	304.802			46.8463	61.1604	54.654	57.2565			4.05684	5.36426	4.14877	4.87032			0.807873	0.843542	0.794052	0.789783			0.002155		0.000254	0.002145
							343.749	292.949	377.616	230.295			59.8591	55.9553	68.9681	49.4488			5.28717	5.46642	3.63313	5.4753			0.799699	0.814777	0.686248	0.814784			0.002244	0.002133	0.001335	0.000845
							203.201	220.135		328.509			44.2437	44.2437		61.1604			5.14611	5.75832	3.1933	2.43924			0.857077	0.904648	0.469702	0.578189			0.002144	0.001004	0.003601	0.001207
							287.868	313.269	248.922	269.242			59.8591	58.5578	49.4488	50.7501			4.50484	4.97179	3.19006	3.8815			0.787834	0.81485	0.763775	0.82088			0.001371		0.001049
							184.574	836.512	226.908	328.509			44.2437	113.212	46.8463	58.5578			4.75574	4.22787	3.35756	3.95815			0.864704	0.582809	0.804835	0.794838			0.003127		0.000454	0.001055
							171.028		245.535	404.709			42.9424		52.0514	65.0643			6.69695	3.22361	3.92779	3.87232			0.867709	0.340737	0.782923	0.744213			0.003535	0.001181	0.002744	0.00089
							203.201	336.975	433.496	381.002			48.1476	58.5578	71.5707	62.4617			4.69752	4.66861	3.37843	4.24564			0.833185	0.860203	0.67733	0.770221			0.002146	0.002669	0.005174	0.003471
							506.31	343.749	299.722	352.216			76.7758	59.8591	55.9553	57.2565			5.98743	4.58265	3.56237	3.01962			0.83054	0.796743	0.734342	0.681208			0.001334	0.001086	0.003012	0.001187
							367.456	342.055	262.468	320.042			59.8591	63.763	52.0514	59.8591			3.84714	3.79525	4.16524	3.46278			0.771077	0.723125	0.835805	0.746048			0.0024	0.000407	0.000395	0.000228
							381.002	306.495	245.535	308.188			65.0643	55.9553	49.4488	55.9553			3.81357	6.66573	3.52217	3.77899			0.738797	0.831647	0.800359	0.777876			0.00089	0.000835	0.003147	0.001949
							474.136	331.895	201.508	367.456			75.4745	57.2565	48.1476	63.763			3.65851	5.22291	3.82843	3.01094			0.665234	0.843923	0.786797	0.622223			0.000896	0.002128	0.000536	0.001194
							389.469	1222.59	286.175	292.949			67.6668	139.238	62.4617	53.3527			3.42788	5.62966	4.00946	3.39696			0.676451	0.602764	0.74628	0.766739			0.004	0.000337	0.004439	0.001225
							316.655	665.484	247.228	228.601			58.5578	80.6797	50.7501	44.2437			4.44772	7.80174	3.47448	3.61555			0.784125	0.929485	0.743111	0.813454			0.002159	0.000323	0.00038	0.002292
							425.029	396.242	248.922	640.084			68.9681	61.1604	48.1476	91.09			5.41531	5.62174	3.9241	4.25953			0.756702	0.885236	0.840934	0.657263			0.000719	0.000858	0.00171	0.002127
							235.375	953.352	304.802	257.388			46.8463	150.949	54.654	53.3527			5.5132	2.92196	4.20284	4.10131			0.851707	0.460972	0.837441	0.788605			0.001604		0.000459	0.001667
							506.31	357.296	269.242	316.655			75.4745	62.4617	54.654	55.9553			6.02799	4.04389	3.08945	3.50547			0.805062	0.790555	0.683648	0.752309				0.002784	0.001526	0.000187
							425.029	441.963	257.388	211.668			72.872	71.5707	49.4488	49.4488			4.45506	1.71455	3.08782	3.8703			0.726073	0.437585	0.753392	0.832099			0.001142	0.002248	0.002098	0.001741
							250.615	323.429	274.322	269.242			52.0514	66.3655	50.7501	53.3527			5.08197	5.1897	3.61104	4.46323			0.852534	0.77011	0.807419	0.852039			0.002371	0.001133		0.001684
							260.775	1105.75	362.375	233.681			52.0514	145.744	66.3655	48.1476			6.35225	7.4458	3.39728	3.97727			0.856449	0.632826	0.695404	0.790394			0.002654	0.00059	0.002489	0.001173
							223.521	316.655	220.135	670.564			45.545	58.5578	46.8463	81.981			6.27953	10.9478	3.90642	5.79471			0.938747	0.803425	0.82486	0.821093			0.000812	0.000444	0.000248	0.004318
							343.749	750.151	215.055	370.842			61.1604	94.9938	48.1476	63.763			6.12711	6.54021	4.31231	1.75592			0.805395	0.745131	0.838558	0.474402			0.001635	0.002001	0.000893	0.00033
							223.521	602.83	308.188	294.642			46.8463	93.6925	54.654	53.3527			4.61759	1.64554	3.53883	2.97661			0.872817	0.384172	0.769828	0.710129			0.001532	0.002411	0.001664	0.004225
							479.216	663.791	238.762	296.335			70.2694	84.5835	50.7501	53.3527			4.90125	4.96568	3.00668	3.75799			0.790498	0.73136	0.728411	0.798123			0.001231		0.002096	0.001244
							494.456	1158.25	145.628	338.669			88.4874	126.225	39.0386	59.8591			4.78058	9.04538	4.6831	2.92066			0.611435	0.78715	0.859111	0.65575			0.001837	0.000563	0.001088	0.000446
							838.205	314.962	230.295	237.068			118.417	55.9553	48.1476	48.1476			7.42311	4.96931	3.45454	3.41292			0.660081	0.889087	0.776249	0.828926			0.002698	0.00084	0.001173	0.000506
							562.19	592.67		657.017			89.7887	88.4874		87.1861			7.20361	5.24029	6.32845	2.76814			0.768739	0.739085	0.640654	0.525833			0.001613	0.002349	0.002341	0.00054
							269.242		201.508	294.642			54.654		42.9424	54.654			5.22524	4.03608	3.21477	3.68396			0.823729	0.412735	0.808261	0.803577			0.001461	0.003775	0.002199	0.000546
							372.536	248.922	194.734	604.524			61.1604	49.4488	44.2437	83.2822			3.24009	2.44472	3.71538	3.34739			0.69148	0.629737	0.839323	0.612922			0.002346	0.002767	0.000559	0.000405
							572.35	365.762	651.937	684.111			85.8848	61.1604	91.09	93.6925			5.23871	4.1769	4.27581	4.21721			0.675395	0.788261	0.664913	0.651728			0.002851	0.001392	0.001213	0.000602
							508.003		335.282	323.429			71.5707		66.3655	61.1604			4.07822	5.12719	5.64537	2.65951			0.706387	0.384651	0.725596	0.625424			0.001056	0.000962	0.001041	0.001486
							220.135	480.91	289.562	445.349			48.1476	92.3912	54.654	81.981			4.53935	7.25609	2.64891	3.19911			0.875028	0.734055	0.636011	0.628159			0.00083		0.001026	0.004579
							328.509	430.109	277.708	443.656			59.8591	67.6668	52.0514	68.9681			5.55342	4.62141	3.36622	4.00601			0.808481	0.746239	0.70244	0.728335			0.001881	0.000295	0.00086	0.000381
							264.162	172.721	179.494	435.189			58.5578	46.8463	41.6411	81.981			4.64934	9.81399	3.80581	2.82351			0.744885	0.806727	0.864036	0.582037			0.001976	0.001599	0.000744	0.001416
							257.388	506.31	269.242	828.045			55.9553	79.3784	52.0514	102.802			5.60858	6.04377	3.23474	2.85628			0.858805	0.79229	0.755437	0.493315			0.000168	0.001035	0.003714	0.002901
							313.269	651.937	301.415	370.842			58.5578	104.103	54.654	63.763			3.82733	3.73524	3.09154	1.0798			0.746674	0.512879	0.700179	0.347674			0.001492	0.004263	0.003951	0.00059
							314.962	276.015	585.897	396.242			59.8591	57.2565	84.5835	66.3655			3.91635	7.36396	3.3472	4.6459			0.723716	0.882607	0.556626	0.798967			0.001963	0.002531	0.002756	0.000844
							252.308	372.536	267.548	259.082			61.1604	71.5707	54.654	49.4488			1.46361	7.74513	3.88417	3.60028			0.465587	0.772241	0.729345	0.825731			0.002329	0.000951	0.001683	0.000986
							399.629	904.245	541.87	386.082			68.9681	114.513	80.6797	61.1604			4.25638	10.3978	4.34905	3.43489			0.765644	0.808781	0.664261	0.706889			0.001306	0.001815	0.001362	0.000255
							113.454	1217.51	228.601	426.723			36.436	126.225	46.8463	63.763			1.34876	4.07823	2.72727	4.49263			0.581582	0.504968	0.714825	0.797899			0.000452	0.004658	0.000165	0.000891
							387.776	733.218	597.75	243.841			63.763	102.802	87.1861	49.4488			4.05184	3.98007	5.543	3.48205			0.705483	0.567505	0.726029	0.810237			0.00168	0.001031	0.000881	0.001481
							435.189	391.162	206.588	203.201			76.7758	63.763	44.2437	45.545			3.17871	7.02674	3.34165	3.65084			0.600416	0.832266	0.810036	0.846658			0.000567	0.000772	0.00223	0.002365
							252.308	281.095	301.415	657.017			62.4617	58.5578	53.3527	109.308			3.71765	6.72712	3.92001	2.79019			0.723111	0.87818	0.819227	0.513014			0.001777	0.002063	0.000672	0.002142
							433.496	606.217	318.349				74.1732	100.199	59.8591				2.98164	2.89324	5.64084	2.50481			0.608949	0.517685	0.883494	0.316118			0.00103	0.002415	0.001652	0.002087
							643.471	640.084	313.269	479.216			100.199	96.2951	53.3527	75.4745			3.53547	3.99018	3.77418	5.38304			0.5503	0.594528	0.791395	0.787263			0.000471	0.003524	0.001767	0.00061
								374.229	255.695	204.895			136.635	67.6668	52.0514	49.4488			5.57066	5.72335	3.625	3.84485			0.589534	0.825417	0.761688	0.812182			0.001683	0.002399	0.000303	0.00072
[truncated: 104,407 more rows]

## Sheet: Figure 7
Fig. 7b - % of MCF10A WT/TPR-MET cells with nuclear YAP1					Fig. 7c - THBS1 and PTGS2 expression in MCF10A WT/TPR-MET cells							Fig. 7e - SUN1, ACTN4 and RAC1 expression in MCF10A WT/TPR-MET cells										Fig. 7f - % of MCF10A WT/TPR-MET cells with actin cap					Fig. 7g - nuclear height quantification in MCF10A WT/TPR-MET cells
[truncated: 27 more rows]
